# Supplementary material for: Lipid Composition Is Critical for Accurate Membrane Permeability Prediction of Cyclic Peptides by Molecular Dynamics Simulations
Source: J Chem Inf Model. 2022 Sep 2;62(18):4549–60. doi: 10.1021/acs.jcim.2c00931 (PMC9516681; doi:10.1021/acs.jcim.2c00931)
Supplement: Supplementary file 2 — ci2c00931_si_002.zip [file ci2c00931_si_002.zip]

Archive with 20 entries (19 files):
- mol2files/
- mol2files/B01.mol2
- mol2files/A08.mol2
- mol2files/A09.mol2
- mol2files/B07.mol2
- mol2files/B11.mol2
- mol2files/B10.mol2
- mol2files/B06.mol2
- mol2files/A03.mol2
- mol2files/B09.mol2
- mol2files/B13.mol2
- mol2files/B05.mol2
- mol2files/CSA.mol2
- mol2files/B04.mol2
- mol2files/B12.mol2
- mol2files/B08.mol2
- mol2files/B15.mol2
- mol2files/B03.mol2
- mol2files/B18.mol2
- mol2files/B02.mol2
