# Supplementary material for: Lipid Composition Is Critical for Accurate Membrane Permeability Prediction of Cyclic Peptides by Molecular Dynamics Simulations
Source: J Chem Inf Model. 2022 Sep 2;62(18):4549–60. doi: 10.1021/acs.jcim.2c00931 (PMC9516681; doi:10.1021/acs.jcim.2c00931)
Supplement: Supplementary file 2 — ci2c00931_si_002.zip [file ci2c00931_si_002.zip › mol2files/B01.mol2]

@<TRIPOS>MOLECULE
NONAME
156 158 10 0 0 
BIOPOLYMER
USER_CHARGES


@<TRIPOS>ATOM
  1 N        0.5965     7.5849     0.6665 N.am   1 ALA1   -0.4157 BACKBONE
  2 H        0.2029     6.7119     0.9883 H      1 ALA1    0.2719 BACKBONE
  3 CA       1.4225     8.3250     1.6306 C.3    1 ALA1    0.0337 BACKBONE
  4 HA       0.7832     9.1134     2.0323 H      1 ALA1    0.0823 BACKBONE
  5 CB       1.7053     7.3613     2.7868 C.3    1 ALA1   -0.1825 
  6 HB1      2.3759     6.5720     2.4536 H      1 ALA1    0.0603 
  7 HB2      0.7749     6.9321     3.1591 H      1 ALA1    0.0603 
  8 HB3      2.1920     7.9096     3.5948 H      1 ALA1    0.0603 
  9 C        2.7393     9.0658     1.2071 C.2    1 ALA1    0.5973 BACKBONE
 10 O        2.9794    10.0978     1.8379 O.2    1 ALA1   -0.5679 BACKBONE
 11 N        3.6148     8.6510     0.2487 N.am   2 FN4_2  -0.6602 BACKBONE
 12 CT       3.3946     7.5224    -0.6937 C.3    2 FN4_2   0.1401 
 13 HT2      2.6178     6.8714    -0.3353 H      2 FN4_2   0.0800 
 14 HT3      3.1690     7.9243    -1.6709 H      2 FN4_2   0.0800 
 15 CU       4.6797     6.6590    -0.7647 C.3    2 FN4_2  -0.1600 
 16 HU2      5.5406     7.2086    -1.1412 H      2 FN4_2   0.0800 
 17 HU3      4.9168     6.3056     0.2403 H      2 FN4_2   0.0800 
 18 CV       4.4254     5.4498    -1.6876 C.3    2 FN4_2  -0.1600 
 19 HV2      4.9337     4.5926    -1.2438 H      2 FN4_2   0.0800 
 20 HV3      3.3627     5.2124    -1.7407 H      2 FN4_2   0.0800 
 21 CW       4.9836     5.6170    -3.1101 C.3    2 FN4_2  -0.1600 
 22 HW2      6.0619     5.7854    -3.0557 H      2 FN4_2   0.0800 
 23 HW3      4.8214     4.6858    -3.6556 H      2 FN4_2   0.0800 
 24 CX       4.3371     6.7602    -3.8987 C.3    2 FN4_2  -0.2400 
 25 HX1      4.7102     6.7494    -4.9235 H      2 FN4_2   0.0800 
 26 HX2      3.2560     6.6343    -3.9154 H      2 FN4_2   0.0800 
 27 HX3      4.5902     7.7212    -3.4510 H      2 FN4_2   0.0800 
 28 CA       4.8750     9.4218     0.1049 C.3    2 FN4_2   0.2011 BACKBONE
 29 HA2      5.1873     9.3957    -0.9375 H      2 FN4_2   0.0800 BACKBONE
 30 HA3      4.7220    10.4753     0.3374 H      2 FN4_2   0.0800 BACKBONE
 31 C        6.0468     8.9138     0.9810 C.2    2 FN4_2   0.5690 BACKBONE
 32 O        5.8521     8.3881     2.0729 O.2    2 FN4_2  -0.5700 BACKBONE
 33 N        7.2791     9.0581     0.4723 N.am   3 ALA3   -0.4157 BACKBONE
 34 H        7.3524     9.5211    -0.4147 H      3 ALA3    0.2719 BACKBONE
 35 CA       8.4859     8.3470     0.9276 C.3    3 ALA3    0.0337 BACKBONE
 36 HA       9.2719     8.6834     0.2536 H      3 ALA3    0.0823 BACKBONE
 37 CB       8.8973     8.8457     2.3199 C.3    3 ALA3   -0.1825 
 38 HB1      8.1823     8.4914     3.0631 H      3 ALA3    0.0603 
 39 HB2      8.9149     9.9350     2.3334 H      3 ALA3    0.0603 
 40 HB3      9.8828     8.4631     2.5789 H      3 ALA3    0.0603 
 41 C        8.4665     6.7877     0.7932 C.2    3 ALA3    0.5973 BACKBONE
 42 O        7.4546     6.1360     1.0426 O.2    3 ALA3   -0.5679 BACKBONE
 43 N        9.5821     6.1374     0.4019 N.am   4 PRO4   -0.2548 BACKBONE
 44 CA       9.5553     4.6970     0.1137 C.3    4 PRO4   -0.0266 BACKBONE
 45 HA       9.3113     4.2008     1.0427 H      4 PRO4    0.0641 BACKBONE
 46 CB      11.0023     4.3443    -0.2595 C.3    4 PRO4   -0.0070 
 47 HB2     11.2865     3.3624     0.1199 H      4 PRO4    0.0253 
 48 HB3     11.1163     4.3772    -1.3451 H      4 PRO4    0.0253 
 49 CG      11.8333     5.4647     0.3700 C.3    4 PRO4    0.0189 
 50 HG2     12.7841     5.6077    -0.1452 H      4 PRO4    0.0213 
 51 HG3     11.9941     5.2592     1.4299 H      4 PRO4    0.0213 
 52 CD      10.9185     6.6751     0.2173 C.3    4 PRO4    0.0192 
 53 HD2     11.0128     7.0879    -0.7900 H      4 PRO4    0.0391 
 54 HD3     11.1716     7.4301     0.9629 H      4 PRO4    0.0391 
 55 C        8.5569     4.2718    -1.0120 C.2    4 PRO4    0.5896 BACKBONE
 56 O        8.4292     5.0326    -1.9759 O.2    4 PRO4   -0.5748 BACKBONE
 57 N        7.9318     3.0589    -1.0083 N.am   5 LEU5   -0.6602 BACKBONE
 58 CN       7.3238     2.6412    -2.3074 C.3    5 LEU5    0.0601 
 59 HN1      7.8788     3.0866    -3.1235 H      5 LEU5    0.0800 
 60 HN2      6.3044     2.9982    -2.3196 H      5 LEU5    0.0800 
 61 HN3      7.3824     1.5700    -2.4274 H      5 LEU5    0.0800 
 62 CA       8.0497     2.0630     0.1069 C.3    5 LEU5    0.2811 BACKBONE
 63 HA       9.1154     1.9685     0.3168 H      5 LEU5    0.0800 BACKBONE
 64 CB       7.3732     2.5767     1.4078 C.3    5 LEU5   -0.1600 
 65 HB2      7.1642     3.6408     1.3118 H      5 LEU5    0.0800 
 66 HB3      6.4178     2.0853     1.5482 H      5 LEU5    0.0800 
 67 CG       8.1783     2.3416     2.7036 C.3    5 LEU5   -0.0800 
 68 HG       9.1856     2.7486     2.6032 H      5 LEU5    0.0800 
 69 CD2      8.2904     0.8521     3.0566 C.3    5 LEU5   -0.2400 
 70 HD21     8.8893     0.3273     2.3126 H      5 LEU5    0.0800 
 71 HD22     7.3005     0.3950     3.1055 H      5 LEU5    0.0800 
 72 HD23     8.7805     0.7355     4.0239 H      5 LEU5    0.0800 
 73 CD1      7.4806     3.0752     3.8563 C.3    5 LEU5   -0.2400 
 74 HD11     6.4746     2.6801     4.0050 H      5 LEU5    0.0800 
 75 HD12     7.4140     4.1424     3.6336 H      5 LEU5    0.0800 
 76 HD13     8.0509     2.9509     4.7778 H      5 LEU5    0.0800 
 77 C        7.5790     0.5982    -0.1927 C.2    5 LEU5    0.5690 BACKBONE
 78 O        8.4125    -0.2968    -0.2330 O.2    5 LEU5   -0.5700 BACKBONE
 79 N        6.3055     0.2463    -0.4260 N.am   6 ALA6   -0.4157 BACKBONE
 80 H        6.1647    -0.7500    -0.5026 H      6 ALA6    0.2719 BACKBONE
 81 CA       5.0809     1.0598    -0.4681 C.3    6 ALA6    0.0337 BACKBONE
 82 HA       5.3409     2.1113    -0.4210 H      6 ALA6    0.0823 BACKBONE
 83 CB       4.4137     0.8298    -1.8296 C.3    6 ALA6   -0.1825 
 84 HB1      4.0721    -0.2043    -1.8968 H      6 ALA6    0.0603 
 85 HB2      3.5469     1.4854    -1.9225 H      6 ALA6    0.0603 
 86 HB3      5.1052     1.0266    -2.6453 H      6 ALA6    0.0603 
 87 C        4.0639     0.7076     0.6637 C.2    6 ALA6    0.5973 BACKBONE
 88 O        3.8677    -0.4820     0.9140 O.2    6 ALA6   -0.5679 BACKBONE
 89 N        3.3016     1.6617     1.2548 N.am   7 FN1_7  -0.6602 BACKBONE
 90 CT       3.7481     3.0577     1.5002 C.3    7 FN1_7   0.1401 
 91 HT2      3.8054     3.2342     2.5676 H      7 FN1_7   0.0800 
 92 HT3      4.6891     3.2807     1.0246 H      7 FN1_7   0.0800 
 93 CU       2.7006     4.0029     0.8996 C.3    7 FN1_7  -0.2400 
 94 HU1      3.1271     5.0015     0.9230 H      7 FN1_7   0.0800 
 95 HU2      2.4899     3.7014    -0.1269 H      7 FN1_7   0.0800 
 96 HU3      1.7998     3.9970     1.5099 H      7 FN1_7   0.0800 
 97 CA       1.9552     1.2763     1.7381 C.3    7 FN1_7   0.2011 BACKBONE
 98 HA2      1.9355     0.2378     2.0702 H      7 FN1_7   0.0800 BACKBONE
 99 HA3      1.6891     1.8837     2.6020 H      7 FN1_7   0.0800 BACKBONE
100 C        0.8655     1.4431     0.6528 C.2    7 FN1_7   0.5690 BACKBONE
101 O        0.9839     0.9393    -0.4603 O.2    7 FN1_7  -0.5700 BACKBONE
102 N       -0.1837     2.2190     0.9360 N.am   8 LEU8   -0.4157 BACKBONE
103 H       -0.2344     2.6969     1.8221 H      8 LEU8    0.2719 BACKBONE
104 CA      -1.2360     2.5618    -0.0250 C.3    8 LEU8   -0.0518 BACKBONE
105 HA      -0.8215     2.4929    -1.0315 H      8 LEU8    0.0922 BACKBONE
106 CB      -2.3478     1.4897     0.0960 C.3    8 LEU8   -0.1102 
107 HB2     -3.1554     1.7244    -0.5931 H      8 LEU8    0.0457 
108 HB3     -1.9049     0.5553    -0.2542 H      8 LEU8    0.0457 
109 CG      -2.9646     1.2186     1.4879 C.3    8 LEU8    0.3531 
110 HG      -2.1714     0.9881     2.2022 H      8 LEU8   -0.0361 
111 CD2     -3.8778    -0.0118     1.3864 C.3    8 LEU8   -0.4121 
112 HD21    -4.6936     0.1762     0.6870 H      8 LEU8    0.1000 
113 HD22    -4.2973    -0.2481     2.3653 H      8 LEU8    0.1000 
114 HD23    -3.3060    -0.8759     1.0437 H      8 LEU8    0.1000 
115 CD1     -3.7986     2.3879     2.0298 C.3    8 LEU8   -0.4121 
116 HD11    -4.5464     2.6935     1.2973 H      8 LEU8    0.1000 
117 HD12    -3.1590     3.2336     2.2761 H      8 LEU8    0.1000 
118 HD13    -4.3082     2.0867     2.9462 H      8 LEU8    0.1000 
119 C       -1.7351     4.0334     0.1361 C.2    8 LEU8    0.5973 BACKBONE
120 O       -1.3610     4.7014     1.1041 O.2    8 LEU8   -0.5679 BACKBONE
121 N       -2.5699     4.5892    -0.7671 N.am   9 PRO9   -0.2548 BACKBONE
122 CA      -3.6454     5.4780    -0.2801 C.3    9 PRO9   -0.0266 BACKBONE
123 HA      -4.0706     4.9876     0.5969 H      9 PRO9    0.0641 BACKBONE
124 CB      -4.7187     5.4172    -1.3771 C.3    9 PRO9   -0.0070 
125 HB2     -5.7212     5.4527    -0.9481 H      9 PRO9    0.0253 
126 HB3     -4.5826     6.2504    -2.0689 H      9 PRO9    0.0253 
127 CG      -4.4548     4.0980    -2.1007 C.3    9 PRO9    0.0189 
128 HG2     -4.8456     4.1036    -3.1194 H      9 PRO9    0.0213 
129 HG3     -4.8676     3.2652    -1.5286 H      9 PRO9    0.0213 
130 CD      -2.9346     4.0505    -2.0747 C.3    9 PRO9    0.0192 
131 HD2     -2.5452     4.7015    -2.8596 H      9 PRO9    0.0391 
132 HD3     -2.5808     3.0355    -2.2544 H      9 PRO9    0.0391 
133 C       -3.4227     6.9587     0.1681 C.2    9 PRO9    0.5896 BACKBONE
134 O       -4.2726     7.3953     0.9442 O.2    9 PRO9   -0.5748 BACKBONE
135 N       -2.4606     7.7989    -0.2973 N.am  10 LEU10  -0.6602 BACKBONE
136 CN      -2.5918     9.2481     0.0371 C.3   10 LEU10   0.0601 
137 HN1     -2.0875     9.8346    -0.7193 H     10 LEU10   0.0800 
138 HN2     -2.1464     9.4020     1.0113 H     10 LEU10   0.0800 
139 HN3     -3.6411     9.5146     0.0493 H     10 LEU10   0.0800 
140 CA      -1.2103     7.4221    -0.9969 C.3   10 LEU10   0.2811 BACKBONE
141 HA      -1.0052     6.3759    -0.8264 H     10 LEU10   0.0800 BACKBONE
142 CB      -1.4224     7.6111    -2.5155 C.3   10 LEU10  -0.1600 
143 HB2     -2.3418     7.0852    -2.7685 H     10 LEU10   0.0800 
144 HB3     -1.6110     8.6668    -2.7132 H     10 LEU10   0.0800 
145 CG      -0.3327     7.0992    -3.4887 C.3   10 LEU10  -0.0800 
146 HG      -0.8405     6.8477    -4.4233 H     10 LEU10   0.0800 
147 CD2      0.4084     5.8408    -3.0116 C.3   10 LEU10  -0.2400 
148 HD21     1.0189     6.0634    -2.1369 H     10 LEU10   0.0800 
149 HD22     1.0617     5.4781    -3.8063 H     10 LEU10   0.0800 
150 HD23    -0.2987     5.0516    -2.7655 H     10 LEU10   0.0800 
151 CD1      0.6916     8.1887    -3.8334 C.3   10 LEU10  -0.2400 
152 HD11     1.3195     8.4199    -2.9750 H     10 LEU10   0.0800 
153 HD12     0.1816     9.0993    -4.1496 H     10 LEU10   0.0800 
154 HD13     1.3274     7.8529    -4.6529 H     10 LEU10   0.0800 
155 C        0.0234     8.1570    -0.3955 C.2   10 LEU10   0.5690 BACKBONE
156 O        0.3825     9.2633    -0.7895 O.2   10 LEU10  -0.5700 BACKBONE
@<TRIPOS>BOND
  1   1   2  1   BACKBONE
  2   1   3  1   BACKBONE
  3   1 155  am  BACKBONE|INTERRES
  4   3   4  1   BACKBONE
  5   3   5  1   
  6   3   9  1   BACKBONE
  7   5   6  1   
  8   5   7  1   
  9   5   8  1   
 10   9  10  2   BACKBONE
 11   9  11  am  BACKBONE|INTERRES
 12  11  12  1   
 13  11  28  1   BACKBONE
 14  12  13  1   
 15  12  14  1   
 16  12  15  1   
 17  15  16  1   
 18  15  17  1   
 19  15  18  1   
 20  18  19  1   
 21  18  20  1   
 22  18  21  1   
 23  21  22  1   
 24  21  23  1   
 25  21  24  1   
 26  24  25  1   
 27  24  26  1   
 28  24  27  1   
 29  28  29  1   BACKBONE
 30  28  30  1   BACKBONE
 31  28  31  1   BACKBONE
 32  31  32  2   BACKBONE
 33  31  33  am  BACKBONE|INTERRES
 34  33  34  1   BACKBONE
 35  33  35  1   BACKBONE
 36  35  36  1   BACKBONE
 37  35  37  1   
 38  35  41  1   BACKBONE
 39  37  38  1   
 40  37  39  1   
 41  37  40  1   
 42  41  42  2   BACKBONE
 43  41  43  am  BACKBONE|INTERRES
 44  43  44  1   BACKBONE
 45  43  52  1   
 46  44  45  1   BACKBONE
 47  44  46  1   
 48  44  55  1   BACKBONE
 49  46  47  1   
 50  46  48  1   
 51  46  49  1   
 52  49  50  1   
 53  49  51  1   
 54  49  52  1   
 55  52  53  1   
 56  52  54  1   
 57  55  56  2   BACKBONE
 58  55  57  am  BACKBONE|INTERRES
 59  57  58  1   
 60  57  62  1   BACKBONE
 61  58  59  1   
 62  58  60  1   
 63  58  61  1   
 64  62  63  1   BACKBONE
 65  62  64  1   
 66  62  77  1   BACKBONE
 67  64  65  1   
 68  64  66  1   
 69  64  67  1   
 70  67  68  1   
 71  67  69  1   
 72  67  73  1   
 73  69  70  1   
 74  69  71  1   
 75  69  72  1   
 76  73  74  1   
 77  73  75  1   
 78  73  76  1   
 79  77  78  2   BACKBONE
 80  77  79  am  BACKBONE|INTERRES
 81  79  80  1   BACKBONE
 82  79  81  1   BACKBONE
 83  81  82  1   BACKBONE
 84  81  83  1   
 85  81  87  1   BACKBONE
 86  83  84  1   
 87  83  85  1   
 88  83  86  1   
 89  87  88  2   BACKBONE
 90  87  89  am  BACKBONE|INTERRES
 91  89  90  1   
 92  89  97  1   BACKBONE
 93  90  91  1   
 94  90  92  1   
 95  90  93  1   
 96  93  94  1   
 97  93  95  1   
 98  93  96  1   
 99  97  98  1   BACKBONE
100  97  99  1   BACKBONE
101  97 100  1   BACKBONE
102 100 101  2   BACKBONE
103 100 102  am  BACKBONE|INTERRES
104 102 103  1   BACKBONE
105 102 104  1   BACKBONE
106 104 105  1   BACKBONE
107 104 106  1   
108 104 119  1   BACKBONE
109 106 107  1   
110 106 108  1   
111 106 109  1   
112 109 110  1   
113 109 111  1   
114 109 115  1   
115 111 112  1   
116 111 113  1   
117 111 114  1   
118 115 116  1   
119 115 117  1   
120 115 118  1   
121 119 120  2   BACKBONE
122 119 121  am  BACKBONE|INTERRES
123 121 122  1   BACKBONE
124 121 130  1   
125 122 123  1   BACKBONE
126 122 124  1   
127 122 133  1   BACKBONE
128 124 125  1   
129 124 126  1   
130 124 127  1   
131 127 128  1   
132 127 129  1   
133 127 130  1   
134 130 131  1   
135 130 132  1   
136 133 134  2   BACKBONE
137 133 135  am  BACKBONE|INTERRES
138 135 136  1   
139 135 140  1   BACKBONE
140 136 137  1   
141 136 138  1   
142 136 139  1   
143 140 141  1   BACKBONE
144 140 142  1   
145 140 155  1   BACKBONE
146 142 143  1   
147 142 144  1   
148 142 145  1   
149 145 146  1   
150 145 147  1   
151 145 151  1   
152 147 148  1   
153 147 149  1   
154 147 150  1   
155 151 152  1   
156 151 153  1   
157 151 154  1   
158 155 156  2   BACKBONE
@<TRIPOS>SUBSTRUCTURE
  1 ALA1    3 RESIDUE 4 **** ALA 2
  2 FN4_2  28 RESIDUE 4 **** FN4 2
  3 ALA3   35 RESIDUE 4 **** ALA 2
  4 PRO4   44 RESIDUE 4 **** PRO 2
  5 LEU5   62 RESIDUE 4 **** LEU 2
  6 ALA6   81 RESIDUE 4 **** ALA 2
  7 FN1_7  97 RESIDUE 4 **** FN1 2
  8 LEU8  104 RESIDUE 4 **** LEU 2
  9 PRO9  122 RESIDUE 4 **** PRO 2
 10 LEU10 140 RESIDUE 4 **** LEU 2

# MOE 2019.01 (io_trps.svl 2018.10)
