# Supplementary material for: Lipid Composition Is Critical for Accurate Membrane Permeability Prediction of Cyclic Peptides by Molecular Dynamics Simulations
Source: J Chem Inf Model. 2022 Sep 2;62(18):4549–60. doi: 10.1021/acs.jcim.2c00931 (PMC9516681; doi:10.1021/acs.jcim.2c00931)
Supplement: Supplementary file 2 — ci2c00931_si_002.zip [file ci2c00931_si_002.zip › mol2files/A08.mol2]

@<TRIPOS>MOLECULE
NONAME
170 174 10 0 0 
BIOPOLYMER
USER_CHARGES


@<TRIPOS>ATOM
  1 N       -7.7085    -4.6491    -1.2387 N.am   1 LEU1    -0.7301 BACKBONE
  2 H       -7.4225    -5.0398    -2.1243 H      1 LEU1     0.3700 BACKBONE
  3 CA      -6.6408    -4.5317    -0.2386 C.3    1 LEU1     0.2811 BACKBONE
  4 HA      -6.9307    -3.8086     0.5118 H      1 LEU1     0.0800 BACKBONE
  5 CB      -6.4316    -5.8833     0.4753 C.3    1 LEU1    -0.1600 
  6 HB2     -6.2581    -6.6598    -0.2713 H      1 LEU1     0.0800 
  7 HB3     -5.5086    -5.7924     1.0487 H      1 LEU1     0.0800 
  8 CG      -7.5588    -6.3188     1.4401 C.3    1 LEU1    -0.0800 
  9 HG      -8.0051    -5.4373     1.9049 H      1 LEU1     0.0800 
 10 CD2     -6.9726    -7.1987     2.5538 C.3    1 LEU1    -0.2400 
 11 HD21    -6.5002    -8.0847     2.1267 H      1 LEU1     0.0800 
 12 HD22    -7.7619    -7.5122     3.2387 H      1 LEU1     0.0800 
 13 HD23    -6.2286    -6.6389     3.1224 H      1 LEU1     0.0800 
 14 CD1     -8.6550    -7.1312     0.7330 C.3    1 LEU1    -0.2400 
 15 HD11    -9.1328    -6.5450    -0.0488 H      1 LEU1     0.0800 
 16 HD12    -9.4203    -7.4293     1.4505 H      1 LEU1     0.0800 
 17 HD13    -8.2268    -8.0273     0.2813 H      1 LEU1     0.0800 
 18 C       -5.3053    -4.0405    -0.8822 C.2    1 LEU1     0.5690 BACKBONE
 19 O       -5.0618    -4.3670    -2.0459 O.2    1 LEU1    -0.5700 BACKBONE
 20 N       -4.4065    -3.3261    -0.1616 N.am   2 ALA2    -0.6602 BACKBONE
 21 CN      -4.6870    -2.8906     1.2276 C.3    2 ALA2     0.0601 
 22 HN1     -3.9481    -2.1585     1.5153 H      2 ALA2     0.0800 
 23 HN2     -4.6197    -3.7581     1.8706 H      2 ALA2     0.0800 
 24 HN3     -5.6601    -2.4257     1.2703 H      2 ALA2     0.0800 
 25 CA      -3.1341    -2.8840    -0.7902 C.3    2 ALA2     0.2811 BACKBONE
 26 HA      -2.9037    -3.5346    -1.6346 H      2 ALA2     0.0800 BACKBONE
 27 CB      -3.3809    -1.4742    -1.3551 C.3    2 ALA2    -0.2400 
 28 HB1     -3.4479    -0.7587    -0.5379 H      2 ALA2     0.0800 
 29 HB2     -4.3109    -1.4601    -1.9249 H      2 ALA2     0.0800 
 30 HB3     -2.5658    -1.1818    -2.0169 H      2 ALA2     0.0800 
 31 C       -1.8510    -2.9139     0.1078 C.2    2 ALA2     0.5690 BACKBONE
 32 O       -1.8595    -3.3234     1.2673 O.2    2 ALA2    -0.5700 BACKBONE
 33 N       -0.7292    -2.3976    -0.4014 N.am   3 PHE3    -0.7301 BACKBONE
 34 H       -0.7443    -2.0066    -1.3326 H      3 PHE3     0.3700 BACKBONE
 35 CA       0.4560    -2.0702     0.4020 C.3    3 PHE3     0.2811 BACKBONE
 36 HA       0.2079    -2.1145     1.4612 H      3 PHE3     0.0800 BACKBONE
 37 CB       1.5842    -3.0784     0.1325 C.3    3 PHE3    -0.0165 
 38 HB2      1.7105    -3.1864    -0.9455 H      3 PHE3     0.0800 
 39 HB3      2.5143    -2.6624     0.5199 H      3 PHE3     0.0800 
 40 CG       1.3871    -4.4507     0.7524 C.ar   3 PHE3    -0.1435 
 41 CD2      1.9561    -4.7508     2.0056 C.ar   3 PHE3    -0.1500 
 42 HD2      2.5367    -4.0091     2.5339 H      3 PHE3     0.1500 
 43 CE2      1.7701    -6.0208     2.5801 C.ar   3 PHE3    -0.1500 
 44 HE2      2.2044    -6.2475     3.5430 H      3 PHE3     0.1500 
 45 CZ       1.0138    -6.9943     1.9047 C.ar   3 PHE3    -0.1500 
 46 HZ       0.8656    -7.9681     2.3487 H      3 PHE3     0.1500 
 47 CE1      0.4452    -6.6982     0.6539 C.ar   3 PHE3    -0.1500 
 48 HE1     -0.1437    -7.4426     0.1378 H      3 PHE3     0.1500 
 49 CD1      0.6337    -5.4299     0.0778 C.ar   3 PHE3    -0.1500 
 50 HD1      0.1831    -5.2041    -0.8775 H      3 PHE3     0.1500 
 51 C        0.9270    -0.6365     0.0564 C.2    3 PHE3     0.5690 BACKBONE
 52 O        1.1204    -0.3544    -1.1235 O.2    3 PHE3    -0.5700 BACKBONE
 53 N        1.1389     0.2804     1.0189 N.am   4 PRO4    -0.6602 BACKBONE
 54 CA       1.4077     1.6892     0.6943 C.3    4 PRO4     0.2811 BACKBONE
 55 HA       2.3507     1.7362     0.1565 H      4 PRO4     0.0800 BACKBONE
 56 CB       1.6249     2.3609     2.0622 C.3    4 PRO4    -0.1600 
 57 HB2      2.4133     3.1125     2.0147 H      4 PRO4     0.0800 
 58 HB3      0.6965     2.8174     2.4097 H      4 PRO4     0.0800 
 59 CG       1.9926     1.2075     2.9994 C.3    4 PRO4    -0.1600 
 60 HG2      1.7506     1.4309     4.0394 H      4 PRO4     0.0800 
 61 HG3      3.0512     0.9632     2.8926 H      4 PRO4     0.0800 
 62 CD       1.1464     0.0626     2.4548 C.3    4 PRO4     0.1401 
 63 HD2      0.1271     0.1295     2.8436 H      4 PRO4     0.0800 
 64 HD3      1.5945    -0.8953     2.7272 H      4 PRO4     0.0800 
 65 C        0.2681     2.3818    -0.1282 C.2    4 PRO4     0.5690 BACKBONE
 66 O       -0.8313     2.5544     0.4074 O.2    4 PRO4    -0.5700 BACKBONE
 67 N        0.4727     2.8517    -1.3829 N.am   5 FN1_5   -0.6602 BACKBONE
 68 CT       1.6988     2.6223    -2.1690 C.3    5 FN1_5    0.1401 
 69 HT2      2.2124     1.7205    -1.8680 H      5 FN1_5    0.0800 
 70 HT3      1.4621     2.5823    -3.2258 H      5 FN1_5    0.0800 
 71 CU       2.5807     3.8479    -1.9001 C.3    5 FN1_5   -0.2400 
 72 HU1      2.8012     3.9089    -0.8348 H      5 FN1_5    0.0800 
 73 HU2      2.0510     4.7414    -2.2319 H      5 FN1_5    0.0800 
 74 HU3      3.5031     3.7272    -2.4684 H      5 FN1_5    0.0800 
 75 CA      -0.6864     3.3375    -2.1585 C.3    5 FN1_5    0.2011 BACKBONE
 76 HA2     -1.2500     4.0537    -1.5662 H      5 FN1_5    0.0800 BACKBONE
 77 HA3     -0.3425     3.8743    -3.0419 H      5 FN1_5    0.0800 BACKBONE
 78 C       -1.6072     2.1959    -2.6512 C.2    5 FN1_5    0.5690 BACKBONE
 79 O       -1.2077     1.3931    -3.4841 O.2    5 FN1_5   -0.5700 BACKBONE
 80 N       -2.8757     2.0861    -2.2632 N.am   6 LEU6    -0.7301 BACKBONE
 81 H       -3.3611     1.2904    -2.6501 H      6 LEU6     0.3700 BACKBONE
 82 CA      -3.6336     2.8826    -1.2923 C.3    6 LEU6     0.2811 BACKBONE
 83 HA      -2.9517     3.3939    -0.6226 H      6 LEU6     0.0800 BACKBONE
 84 CB      -4.4219     3.9187    -2.1288 C.3    6 LEU6    -0.1600 
 85 HB2     -3.7274     4.3652    -2.8417 H      6 LEU6     0.0800 
 86 HB3     -5.1577     3.3744    -2.7237 H      6 LEU6     0.0800 
 87 CG      -5.1493     5.0861    -1.4300 C.3    6 LEU6    -0.0800 
 88 HG      -5.6297     5.6644    -2.2239 H      6 LEU6     0.0800 
 89 CD2     -4.1723     6.0347    -0.7232 C.3    6 LEU6    -0.2400 
 90 HD21    -3.6567     5.5377     0.0943 H      6 LEU6     0.0800 
 91 HD22    -4.7184     6.8899    -0.3219 H      6 LEU6     0.0800 
 92 HD23    -3.4335     6.4039    -1.4357 H      6 LEU6     0.0800 
 93 CD1     -6.2703     4.6444    -0.4798 C.3    6 LEU6    -0.2400 
 94 HD11    -5.8679     4.2029     0.4286 H      6 LEU6     0.0800 
 95 HD12    -6.9228     3.9273    -0.9803 H      6 LEU6     0.0800 
 96 HD13    -6.8703     5.5104    -0.1969 H      6 LEU6     0.0800 
 97 C       -4.5607     1.9264    -0.4809 C.2    6 LEU6     0.5690 BACKBONE
 98 O       -5.3383     1.2209    -1.1212 O.2    6 LEU6    -0.5700 BACKBONE
 99 N       -4.5425     1.8425     0.8726 N.am   7 ALA7    -0.6602 BACKBONE
100 CN      -3.7871     2.7893     1.7292 C.3    7 ALA7     0.0601 
101 HN1     -3.6937     3.7418     1.2366 H      7 ALA7     0.0800 
102 HN2     -2.8160     2.3555     1.9292 H      7 ALA7     0.0800 
103 HN3     -4.3467     2.9329     2.6440 H      7 ALA7     0.0800 
104 CA      -5.2333     0.7005     1.5402 C.3    7 ALA7     0.2811 BACKBONE
105 HA      -5.2257    -0.1352     0.8404 H      7 ALA7     0.0800 BACKBONE
106 CB      -4.4411     0.2044     2.7677 C.3    7 ALA7    -0.2400 
107 HB1     -4.4933     0.9306     3.5778 H      7 ALA7     0.0800 
108 HB2     -3.4026     0.0197     2.4925 H      7 ALA7     0.0800 
109 HB3     -4.8840    -0.7224     3.1311 H      7 ALA7     0.0800 
110 C       -6.7436     0.9291     1.8320 C.2    7 ALA7     0.5690 BACKBONE
111 O       -7.2587     0.4962     2.8605 O.2    7 ALA7    -0.5700 BACKBONE
112 N       -7.4493     1.6659     0.9701 N.am   8 LEU8    -0.7301 BACKBONE
113 H       -6.9743     1.9654     0.1300 H      8 LEU8     0.3700 BACKBONE
114 CA      -8.8762     1.9749     1.1319 C.3    8 LEU8     0.2811 BACKBONE
115 HA      -9.3246     1.1439     1.6715 H      8 LEU8     0.0800 BACKBONE
116 CB      -8.9592     3.2460     2.0239 C.3    8 LEU8    -0.1600 
117 HB2     -8.0131     3.3609     2.5549 H      8 LEU8     0.0800 
118 HB3     -9.0474     4.1245     1.3840 H      8 LEU8     0.0800 
119 CG     -10.0559     3.3007     3.1110 C.3    8 LEU8    -0.0800 
120 HG      -9.9076     4.2343     3.6591 H      8 LEU8     0.0800 
121 CD2     -9.9230     2.1545     4.1248 C.3    8 LEU8    -0.2400 
122 HD21   -10.1579     1.1944     3.6673 H      8 LEU8     0.0800 
123 HD22   -10.6062     2.3182     4.9584 H      8 LEU8     0.0800 
124 HD23    -8.9036     2.1169     4.5122 H      8 LEU8     0.0800 
125 CD1    -11.4799     3.3359     2.5464 C.3    8 LEU8    -0.2400 
126 HD11   -11.7060     2.4159     2.0139 H      8 LEU8     0.0800 
127 HD12   -11.5845     4.1757     1.8580 H      8 LEU8     0.0800 
128 HD13   -12.1978     3.4588     3.3575 H      8 LEU8     0.0800 
129 C       -9.6865     2.0815    -0.2104 C.2    8 LEU8     0.5690 BACKBONE
130 O      -10.5062     2.9893    -0.3457 O.2    8 LEU8    -0.5700 BACKBONE
131 N       -9.4778     1.2591    -1.2682 N.am   9 PRO9    -0.6602 BACKBONE
132 CA      -8.5286     0.1352    -1.3994 C.3    9 PRO9     0.2811 BACKBONE
133 HA      -7.5372     0.5426    -1.2592 H      9 PRO9     0.0800 BACKBONE
134 CB      -8.5908    -0.2765    -2.8774 C.3    9 PRO9    -0.1600 
135 HB2     -7.6156    -0.6148    -3.2313 H      9 PRO9     0.0800 
136 HB3     -9.3322    -1.0633    -3.0232 H      9 PRO9     0.0800 
137 CG      -9.0432     0.9967    -3.5870 C.3    9 PRO9    -0.1600 
138 HG2     -9.5194     0.7865    -4.5453 H      9 PRO9     0.0800 
139 HG3     -8.1966     1.6743    -3.7131 H      9 PRO9     0.0800 
140 CD     -10.0244     1.5878    -2.5829 C.3    9 PRO9     0.1401 
141 HD2    -11.0094     1.1336    -2.7025 H      9 PRO9     0.0800 
142 HD3    -10.1034     2.6669    -2.7364 H      9 PRO9     0.0800 
143 C       -8.6144    -1.1165    -0.4714 C.2    9 PRO9     0.5690 BACKBONE
144 O       -7.5682    -1.4817     0.0650 O.2    9 PRO9    -0.5700 BACKBONE
145 N       -9.7237    -1.8876    -0.3399 N.am  10 FN5_10  -0.6602 BACKBONE
146 CT     -11.0718    -1.5375    -0.8496 C.3   10 FN5_10   0.1401 
147 HT2    -11.1054    -0.5407    -1.2517 H     10 FN5_10   0.0800 
148 HT3    -11.3655    -2.2679    -1.5938 H     10 FN5_10   0.0800 
149 CU     -12.0734    -1.5981     0.3333 C.3   10 FN5_10  -0.0800 
150 HU     -12.0906    -2.5769     0.8117 H     10 FN5_10   0.0800 
151 CV2    -13.4780    -1.3171    -0.2342 C.3   10 FN5_10  -0.1600 
152 HV22   -13.4778    -0.3589    -0.7584 H     10 FN5_10   0.0800 
153 HV23   -13.7504    -2.1001    -0.9443 H     10 FN5_10   0.0800 
154 CW2    -14.5293    -1.2684     0.8842 C.3   10 FN5_10  -0.1600 
155 HW22   -15.5033    -1.0242     0.4564 H     10 FN5_10   0.0800 
156 HW23   -14.5979    -2.2482     1.3609 H     10 FN5_10   0.0800 
157 CX     -14.1585    -0.2154     1.9378 C.3   10 FN5_10  -0.1600 
158 HX2    -14.8914    -0.2351     2.7459 H     10 FN5_10   0.0800 
159 HX3    -14.1757     0.7760     1.4806 H     10 FN5_10   0.0800 
160 CW1    -12.7606    -0.4834     2.5100 C.3   10 FN5_10  -0.1600 
161 HW12   -12.7645    -1.4337     3.0470 H     10 FN5_10   0.0800 
162 HW13   -12.5006     0.3077     3.2153 H     10 FN5_10   0.0800 
163 CV1    -11.7117    -0.5360     1.3900 C.3   10 FN5_10  -0.1600 
164 HV12   -10.7404    -0.7644     1.8319 H     10 FN5_10   0.0800 
165 HV13   -11.6585     0.4388     0.9069 H     10 FN5_10   0.0800 
166 CA      -9.5060    -3.3216    -0.0409 C.3   10 FN5_10   0.2011 BACKBONE
167 HA2     -8.8775    -3.4300     0.8386 H     10 FN5_10   0.0800 BACKBONE
168 HA3    -10.4477    -3.8104     0.1979 H     10 FN5_10   0.0800 BACKBONE
169 C       -8.9166    -4.0873    -1.2515 C.2   10 FN5_10   0.5690 BACKBONE
170 O       -9.5892    -4.2181    -2.2669 O.2   10 FN5_10  -0.5700 BACKBONE
@<TRIPOS>BOND
  1   1   2  1   BACKBONE
  2   1   3  1   BACKBONE
  3   1 169  am  BACKBONE|INTERRES
  4   3   4  1   BACKBONE
  5   3   5  1   
  6   3  18  1   BACKBONE
  7   5   6  1   
  8   5   7  1   
  9   5   8  1   
 10   8   9  1   
 11   8  10  1   
 12   8  14  1   
 13  10  11  1   
 14  10  12  1   
 15  10  13  1   
 16  14  15  1   
 17  14  16  1   
 18  14  17  1   
 19  18  19  2   BACKBONE
 20  18  20  am  BACKBONE|INTERRES
 21  20  21  1   
 22  20  25  1   BACKBONE
 23  21  22  1   
 24  21  23  1   
 25  21  24  1   
 26  25  26  1   BACKBONE
 27  25  27  1   
 28  25  31  1   BACKBONE
 29  27  28  1   
 30  27  29  1   
 31  27  30  1   
 32  31  32  2   BACKBONE
 33  31  33  am  BACKBONE|INTERRES
 34  33  34  1   BACKBONE
 35  33  35  1   BACKBONE
 36  35  36  1   BACKBONE
 37  35  37  1   
 38  35  51  1   BACKBONE
 39  37  38  1   
 40  37  39  1   
 41  37  40  1   
 42  40  41  ar  
 43  40  49  ar  
 44  41  42  1   
 45  41  43  ar  
 46  43  44  1   
 47  43  45  ar  
 48  45  46  1   
 49  45  47  ar  
 50  47  48  1   
 51  47  49  ar  
 52  49  50  1   
 53  51  52  2   BACKBONE
 54  51  53  am  BACKBONE|INTERRES
 55  53  54  1   BACKBONE
 56  53  62  1   
 57  54  55  1   BACKBONE
 58  54  56  1   
 59  54  65  1   BACKBONE
 60  56  57  1   
 61  56  58  1   
 62  56  59  1   
 63  59  60  1   
 64  59  61  1   
 65  59  62  1   
 66  62  63  1   
 67  62  64  1   
 68  65  66  2   BACKBONE
 69  65  67  am  BACKBONE|INTERRES
 70  67  68  1   
 71  67  75  1   BACKBONE
 72  68  69  1   
 73  68  70  1   
 74  68  71  1   
 75  71  72  1   
 76  71  73  1   
 77  71  74  1   
 78  75  76  1   BACKBONE
 79  75  77  1   BACKBONE
 80  75  78  1   BACKBONE
 81  78  79  2   BACKBONE
 82  78  80  am  BACKBONE|INTERRES
 83  80  81  1   BACKBONE
 84  80  82  1   BACKBONE
 85  82  83  1   BACKBONE
 86  82  84  1   
 87  82  97  1   BACKBONE
 88  84  85  1   
 89  84  86  1   
 90  84  87  1   
 91  87  88  1   
 92  87  89  1   
 93  87  93  1   
 94  89  90  1   
 95  89  91  1   
 96  89  92  1   
 97  93  94  1   
 98  93  95  1   
 99  93  96  1   
100  97  98  2   BACKBONE
101  97  99  am  BACKBONE|INTERRES
102  99 100  1   
103  99 104  1   BACKBONE
104 100 101  1   
105 100 102  1   
106 100 103  1   
107 104 105  1   BACKBONE
108 104 106  1   
109 104 110  1   BACKBONE
110 106 107  1   
111 106 108  1   
112 106 109  1   
113 110 111  2   BACKBONE
114 110 112  am  BACKBONE|INTERRES
115 112 113  1   BACKBONE
116 112 114  1   BACKBONE
117 114 115  1   BACKBONE
118 114 116  1   
119 114 129  1   BACKBONE
120 116 117  1   
121 116 118  1   
122 116 119  1   
123 119 120  1   
124 119 121  1   
125 119 125  1   
126 121 122  1   
127 121 123  1   
128 121 124  1   
129 125 126  1   
130 125 127  1   
131 125 128  1   
132 129 130  2   BACKBONE
133 129 131  am  BACKBONE|INTERRES
134 131 132  1   BACKBONE
135 131 140  1   
136 132 133  1   BACKBONE
137 132 134  1   
138 132 143  1   BACKBONE
139 134 135  1   
140 134 136  1   
141 134 137  1   
142 137 138  1   
143 137 139  1   
144 137 140  1   
145 140 141  1   
146 140 142  1   
147 143 144  2   BACKBONE
148 143 145  am  BACKBONE|INTERRES
149 145 146  1   
150 145 166  1   BACKBONE
151 146 147  1   
152 146 148  1   
153 146 149  1   
154 149 150  1   
155 149 151  1   
156 149 163  1   
157 151 152  1   
158 151 153  1   
159 151 154  1   
160 154 155  1   
161 154 156  1   
162 154 157  1   
163 157 158  1   
164 157 159  1   
165 157 160  1   
166 160 161  1   
167 160 162  1   
168 160 163  1   
169 163 164  1   
170 163 165  1   
171 166 167  1   BACKBONE
172 166 168  1   BACKBONE
173 166 169  1   BACKBONE
174 169 170  2   BACKBONE
@<TRIPOS>SUBSTRUCTURE
  1 LEU1     3 RESIDUE 4 **** LEU 2
  2 ALA2    25 RESIDUE 4 **** ALA 2
  3 PHE3    35 RESIDUE 4 **** PHE 2
  4 PRO4    54 RESIDUE 4 **** PRO 2
  5 FN1_5   75 RESIDUE 4 **** FN1 2
  6 LEU6    82 RESIDUE 4 **** LEU 2
  7 ALA7   104 RESIDUE 4 **** ALA 2
  8 LEU8   114 RESIDUE 4 **** LEU 2
  9 PRO9   132 RESIDUE 4 **** PRO 2
 10 FN5_10 166 RESIDUE 4 **** FN5 2

# MOE 2019.01 (io_trps.svl 2018.10)
