# Supplementary material for: Lipid Composition Is Critical for Accurate Membrane Permeability Prediction of Cyclic Peptides by Molecular Dynamics Simulations
Source: J Chem Inf Model. 2022 Sep 2;62(18):4549–60. doi: 10.1021/acs.jcim.2c00931 (PMC9516681; doi:10.1021/acs.jcim.2c00931)
Supplement: Supplementary file 2 — ci2c00931_si_002.zip [file ci2c00931_si_002.zip › mol2files/A09.mol2]

@<TRIPOS>MOLECULE
NONAME
168 172 10 0 0 
BIOPOLYMER
USER_CHARGES


@<TRIPOS>ATOM
  1 N       -7.1657    -2.5805     1.0908 N.am   1 LEU1    -0.7301 BACKBONE
  2 H       -6.7839    -1.7808     1.5860 H      1 LEU1     0.3700 BACKBONE
  3 CA      -6.1918    -3.5572     0.5538 C.3    1 LEU1     0.2811 BACKBONE
  4 HA      -5.2436    -3.3047     1.0275 H      1 LEU1     0.0800 BACKBONE
  5 CB      -6.5501    -4.9887     1.0437 C.3    1 LEU1    -0.1600 
  6 HB2     -7.6258    -5.0963     1.1662 H      1 LEU1     0.0800 
  7 HB3     -6.2855    -5.7032     0.2658 H      1 LEU1     0.0800 
  8 CG      -5.8711    -5.4064     2.3653 C.3    1 LEU1    -0.0800 
  9 HG      -4.7884    -5.2938     2.2754 H      1 LEU1     0.0800 
 10 CD2     -6.1783    -6.8831     2.6458 C.3    1 LEU1    -0.2400 
 11 HD21    -7.2541    -7.0316     2.7524 H      1 LEU1     0.0800 
 12 HD22    -5.6842    -7.1975     3.5662 H      1 LEU1     0.0800 
 13 HD23    -5.8126    -7.5050     1.8280 H      1 LEU1     0.0800 
 14 CD1     -6.3542    -4.5646     3.5548 C.3    1 LEU1    -0.2400 
 15 HD11    -7.4416    -4.6117     3.6329 H      1 LEU1     0.0800 
 16 HD12    -6.0480    -3.5261     3.4318 H      1 LEU1     0.0800 
 17 HD13    -5.9140    -4.9397     4.4794 H      1 LEU1     0.0800 
 18 C       -5.8911    -3.4337    -0.9863 C.2    1 LEU1     0.5690 BACKBONE
 19 O       -6.7009    -2.8600    -1.7173 O.2    1 LEU1    -0.5700 BACKBONE
 20 N       -4.7008    -3.8449    -1.5117 N.am   2 ALA2    -0.6602 BACKBONE
 21 CN      -4.3845    -3.4704    -2.9195 C.3    2 ALA2     0.0601 
 22 HN1     -3.3152    -3.3497    -3.0187 H      2 ALA2     0.0800 
 23 HN2     -4.8654    -2.5312    -3.1601 H      2 ALA2     0.0800 
 24 HN3     -4.7576    -4.2591    -3.5598 H      2 ALA2     0.0800 
 25 CA      -3.7330    -4.7069    -0.7837 C.3    2 ALA2     0.2811 BACKBONE
 26 HA      -4.2720    -5.2891    -0.0464 H      2 ALA2     0.0800 BACKBONE
 27 CB      -3.1237    -5.7770    -1.7068 C.3    2 ALA2    -0.2400 
 28 HB1     -2.4341    -5.3311    -2.4226 H      2 ALA2     0.0800 
 29 HB2     -3.9185    -6.3032    -2.2365 H      2 ALA2     0.0800 
 30 HB3     -2.5711    -6.4964    -1.1016 H      2 ALA2     0.0800 
 31 C       -2.6608    -3.9518     0.0421 C.2    2 ALA2     0.5690 BACKBONE
 32 O       -2.6538    -4.0711     1.2631 O.2    2 ALA2    -0.5700 BACKBONE
 33 N       -1.7502    -3.1923    -0.5718 N.am   3 PHE3    -0.7301 BACKBONE
 34 H       -1.8059    -3.0266    -1.5653 H      3 PHE3     0.3700 BACKBONE
 35 CA      -0.7063    -2.4588     0.1574 C.3    3 PHE3     0.2811 BACKBONE
 36 HA      -1.1176    -2.1497     1.1171 H      3 PHE3     0.0800 BACKBONE
 37 CB       0.4782    -3.4005     0.4243 C.3    3 PHE3    -0.0165 
 38 HB2      0.0990    -4.3361     0.8360 H      3 PHE3     0.0800 
 39 HB3      0.9656    -3.6343    -0.5229 H      3 PHE3     0.0800 
 40 CG       1.5021    -2.8391     1.3922 C.ar   3 PHE3    -0.1435 
 41 CD2      1.3524    -3.0563     2.7751 C.ar   3 PHE3    -0.1500 
 42 HD2      0.5245    -3.6450     3.1472 H      3 PHE3     0.1500 
 43 CE2      2.2757    -2.5030     3.6796 C.ar   3 PHE3    -0.1500 
 44 HE2      2.1623    -2.6751     4.7408 H      3 PHE3     0.1500 
 45 CZ       3.3488    -1.7293     3.2038 C.ar   3 PHE3    -0.1500 
 46 HZ       4.0607    -1.3073     3.8991 H      3 PHE3     0.1500 
 47 CE1      3.4998    -1.5106     1.8232 C.ar   3 PHE3    -0.1500 
 48 HE1      4.3258    -0.9178     1.4566 H      3 PHE3     0.1500 
 49 CD1      2.5782    -2.0649     0.9177 C.ar   3 PHE3    -0.1500 
 50 HD1      2.6940    -1.8848    -0.1428 H      3 PHE3     0.1500 
 51 C       -0.2278    -1.1986    -0.6109 C.2    3 PHE3     0.5690 BACKBONE
 52 O        0.0741    -1.3045    -1.8012 O.2    3 PHE3    -0.5700 BACKBONE
 53 N       -0.1059    -0.0217     0.0316 N.am   4 PRO4    -0.6602 BACKBONE
 54 CA       0.1939     1.2353    -0.6726 C.3    4 PRO4     0.2811 BACKBONE
 55 HA       1.1404     1.1121    -1.1981 H      4 PRO4     0.0800 BACKBONE
 56 CB       0.3708     2.2549     0.4693 C.3    4 PRO4    -0.1600 
 57 HB2      1.1853     2.9492     0.2684 H      4 PRO4     0.0800 
 58 HB3     -0.5660     2.7988     0.6136 H      4 PRO4     0.0800 
 59 CG       0.6589     1.4209     1.7161 C.3    4 PRO4    -0.1600 
 60 HG2      0.3754     1.9376     2.6337 H      4 PRO4     0.0800 
 61 HG3      1.7100     1.1269     1.7409 H      4 PRO4     0.0800 
 62 CD      -0.2037     0.1961     1.4667 C.3    4 PRO4     0.1401 
 63 HD2     -1.2411     0.4045     1.7392 H      4 PRO4     0.0800 
 64 HD3      0.1792    -0.6409     2.0510 H      4 PRO4     0.0800 
 65 C       -0.8917     1.6958    -1.7030 C.2    4 PRO4     0.5690 BACKBONE
 66 O       -1.9171     1.0246    -1.8469 O.2    4 PRO4    -0.5700 BACKBONE
 67 N       -0.7631     2.8588    -2.3951 N.am   5 FN1_5   -0.6602 BACKBONE
 68 CT       0.4861     3.6354    -2.5126 C.3    5 FN1_5    0.1401 
 69 HT2      1.3218     3.1084    -2.0748 H      5 FN1_5    0.0800 
 70 HT3      0.6723     3.8622    -3.5553 H      5 FN1_5    0.0800 
 71 CU       0.2692     4.9534    -1.7496 C.3    5 FN1_5   -0.2400 
 72 HU1     -0.0984     4.7424    -0.7460 H      5 FN1_5    0.0800 
 73 HU2     -0.4523     5.5719    -2.2820 H      5 FN1_5    0.0800 
 74 HU3      1.2260     5.4729    -1.6982 H      5 FN1_5    0.0800 
 75 CA      -1.9722     3.3832    -3.0694 C.3    5 FN1_5    0.2011 BACKBONE
 76 HA2     -1.7573     4.3094    -3.5991 H      5 FN1_5    0.0800 BACKBONE
 77 HA3     -2.2931     2.6533    -3.8130 H      5 FN1_5    0.0800 BACKBONE
 78 C       -3.1620     3.6412    -2.1131 C.2    5 FN1_5    0.5690 BACKBONE
 79 O       -2.9918     3.9207    -0.9275 O.2    5 FN1_5   -0.5700 BACKBONE
 80 N       -4.3897     3.4978    -2.6124 N.am   6 LEU6    -0.7301 BACKBONE
 81 H       -4.5123     3.3122    -3.5947 H      6 LEU6     0.3700 BACKBONE
 82 CA      -5.5747     3.2781    -1.7831 C.3    6 LEU6     0.2811 BACKBONE
 83 HA      -5.2492     2.7662    -0.8811 H      6 LEU6     0.0800 BACKBONE
 84 CB      -6.1619     4.6372    -1.3170 C.3    6 LEU6    -0.1600 
 85 HB2     -6.8464     4.4315    -0.4984 H      6 LEU6     0.0800 
 86 HB3     -5.3453     5.2161    -0.8825 H      6 LEU6     0.0800 
 87 CG      -6.9191     5.5436    -2.3145 C.3    6 LEU6    -0.0800 
 88 HG      -7.7732     5.0032    -2.7269 H      6 LEU6     0.0800 
 89 CD2     -6.0447     6.0453    -3.4721 C.3    6 LEU6    -0.2400 
 90 HD21    -5.1383     6.5121    -3.0846 H      6 LEU6     0.0800 
 91 HD22    -6.5964     6.7725    -4.0687 H      6 LEU6     0.0800 
 92 HD23    -5.7767     5.2139    -4.1227 H      6 LEU6     0.0800 
 93 CD1     -7.4617     6.7592    -1.5493 C.3    6 LEU6    -0.2400 
 94 HD11    -6.6390     7.3402    -1.1296 H      6 LEU6     0.0800 
 95 HD12    -8.1142     6.4326    -0.7376 H      6 LEU6     0.0800 
 96 HD13    -8.0390     7.3950    -2.2213 H      6 LEU6     0.0800 
 97 C       -6.5813     2.3566    -2.5473 C.2    6 LEU6     0.5690 BACKBONE
 98 O       -7.0281     2.7638    -3.6202 O.2    6 LEU6    -0.5700 BACKBONE
 99 N       -6.8992     1.0953    -2.1459 N.am   7 ALA7    -0.6602 BACKBONE
100 CN      -7.6141     0.2398    -3.1378 C.3    7 ALA7     0.0601 
101 HN1     -8.5123     0.7599    -3.4451 H      7 ALA7     0.0800 
102 HN2     -7.8641    -0.7213    -2.7096 H      7 ALA7     0.0800 
103 HN3     -6.9494     0.1035    -3.9818 H      7 ALA7     0.0800 
104 CA      -6.3967     0.3506    -0.9587 C.3    7 ALA7     0.2811 BACKBONE
105 HA      -6.9212    -0.6007    -0.9378 H      7 ALA7     0.0800 BACKBONE
106 CB      -4.9202    -0.0133    -1.1564 C.3    7 ALA7    -0.2400 
107 HB1     -4.2867     0.8555    -0.9989 H      7 ALA7     0.0800 
108 HB2     -4.7586    -0.3992    -2.1617 H      7 ALA7     0.0800 
109 HB3     -4.6318    -0.7763    -0.4342 H      7 ALA7     0.0800 
110 C       -6.7124     0.9080     0.4537 C.2    7 ALA7     0.5690 BACKBONE
111 O       -6.4479     0.2346     1.4483 O.2    7 ALA7    -0.5700 BACKBONE
112 N       -7.3322     2.0842     0.5595 N.am   8 LEU8    -0.7301 BACKBONE
113 H       -7.5984     2.5606    -0.2849 H      8 LEU8     0.3700 BACKBONE
114 CA      -7.7078     2.7176     1.8323 C.3    8 LEU8     0.2811 BACKBONE
115 HA      -8.0437     1.9336     2.5080 H      8 LEU8     0.0800 BACKBONE
116 CB      -6.4333     3.3634     2.4418 C.3    8 LEU8    -0.1600 
117 HB2     -5.5499     2.8932     2.0078 H      8 LEU8     0.0800 
118 HB3     -6.3829     4.4129     2.1501 H      8 LEU8     0.0800 
119 CG      -6.2786     3.2585     3.9758 C.3    8 LEU8    -0.0800 
120 HG      -5.3817     3.8210     4.2464 H      8 LEU8     0.0800 
121 CD2     -6.0644     1.8064     4.4290 C.3    8 LEU8    -0.2400 
122 HD21    -6.9603     1.2083     4.2609 H      8 LEU8     0.0800 
123 HD22    -5.8259     1.7840     5.4927 H      8 LEU8     0.0800 
124 HD23    -5.2355     1.3622     3.8762 H      8 LEU8     0.0800 
125 CD1     -7.4552     3.8626     4.7525 C.3    8 LEU8    -0.2400 
126 HD11    -8.3745     3.3095     4.5558 H      8 LEU8     0.0800 
127 HD12    -7.5958     4.9038     4.4589 H      8 LEU8     0.0800 
128 HD13    -7.2487     3.8309     5.8227 H      8 LEU8     0.0800 
129 C       -8.9125     3.7117     1.6730 C.2    8 LEU8     0.5690 BACKBONE
130 O       -8.8200     4.8582     2.1116 O.2    8 LEU8    -0.5700 BACKBONE
131 N      -10.0049     3.3971     0.9357 N.am   9 PRO9    -0.6602 BACKBONE
132 CA     -10.3367     2.1231     0.2687 C.3    9 PRO9     0.2811 BACKBONE
133 HA      -9.6899     2.0473    -0.6027 H      9 PRO9     0.0800 BACKBONE
134 CB     -11.7767     2.3258    -0.2252 C.3    9 PRO9    -0.1600 
135 HB2    -11.9651     1.8006    -1.1584 H      9 PRO9     0.0800 
136 HB3    -12.4757     2.0030     0.5495 H      9 PRO9     0.0800 
137 CG     -11.8955     3.8354    -0.4214 C.3    9 PRO9    -0.1600 
138 HG2    -12.9300     4.1777    -0.3732 H      9 PRO9     0.0800 
139 HG3    -11.4304     4.1306    -1.3638 H      9 PRO9     0.0800 
140 CD     -11.0719     4.3691     0.7408 C.3    9 PRO9     0.1401 
141 HD2    -11.6825     4.4223     1.6449 H      9 PRO9     0.0800 
142 HD3    -10.6796     5.3613     0.5040 H      9 PRO9     0.0800 
143 C      -10.1791     0.8235     1.1234 C.2    9 PRO9     0.5690 BACKBONE
144 O      -10.2883     0.8966     2.3475 O.2    9 PRO9    -0.5700 BACKBONE
145 N       -9.8715    -0.3635     0.5437 N.am  10 FN6_10  -0.6602 BACKBONE
146 CT     -10.1223    -0.6610    -0.8967 C.3   10 FN6_10   0.1401 
147 HT2     -9.9278     0.2173    -1.4923 H     10 FN6_10   0.0800 
148 HT3     -9.5157    -1.4828    -1.2516 H     10 FN6_10   0.0800 
149 CU     -11.6205    -1.0352    -1.0520 C.3   10 FN6_10  -0.0800 
150 HU     -12.2692    -0.3970    -0.4524 H     10 FN6_10   0.0800 
151 CV2    -11.8756    -2.5001    -0.6496 C.3   10 FN6_10  -0.1600 
152 HV22   -11.6983    -2.6374     0.4155 H     10 FN6_10   0.0800 
153 HV23   -11.2107    -3.1627    -1.2064 H     10 FN6_10   0.0800 
154 CW2    -13.3212    -2.9007    -0.9649 C.3   10 FN6_10   0.1200 
155 HW22   -14.0099    -2.3182    -0.3505 H     10 FN6_10   0.0800 
156 HW23   -13.4568    -3.9579    -0.7313 H     10 FN6_10   0.0800 
157 OX     -13.6009    -2.6897    -2.3432 O.3   10 FN6_10  -0.5600 
158 CW1    -13.4513    -1.3408    -2.7594 C.3   10 FN6_10   0.1200 
159 HW12   -13.6937    -1.2683    -3.8209 H     10 FN6_10   0.0800 
160 HW13   -14.1355    -0.6994    -2.2009 H     10 FN6_10   0.0800 
161 CV1    -12.0037    -0.8857    -2.5371 C.3   10 FN6_10  -0.1600 
162 HV12   -11.3499    -1.5072    -3.1523 H     10 FN6_10   0.0800 
163 HV13   -11.9034     0.1512    -2.8563 H     10 FN6_10   0.0800 
164 CA      -9.3271    -1.4250     1.4351 C.3   10 FN6_10   0.2011 BACKBONE
165 HA2     -8.7125    -0.9612     2.2078 H     10 FN6_10   0.0800 BACKBONE
166 HA3    -10.1558    -1.9075     1.9511 H     10 FN6_10   0.0800 BACKBONE
167 C       -8.4719    -2.5413     0.7954 C.2   10 FN6_10   0.5690 BACKBONE
168 O       -9.0130    -3.4223     0.1369 O.2   10 FN6_10  -0.5700 BACKBONE
@<TRIPOS>BOND
  1   1   2  1   BACKBONE
  2   1   3  1   BACKBONE
  3   1 167  am  BACKBONE|INTERRES
  4   3   4  1   BACKBONE
  5   3   5  1   
  6   3  18  1   BACKBONE
  7   5   6  1   
  8   5   7  1   
  9   5   8  1   
 10   8   9  1   
 11   8  10  1   
 12   8  14  1   
 13  10  11  1   
 14  10  12  1   
 15  10  13  1   
 16  14  15  1   
 17  14  16  1   
 18  14  17  1   
 19  18  19  2   BACKBONE
 20  18  20  am  BACKBONE|INTERRES
 21  20  21  1   
 22  20  25  1   BACKBONE
 23  21  22  1   
 24  21  23  1   
 25  21  24  1   
 26  25  26  1   BACKBONE
 27  25  27  1   
 28  25  31  1   BACKBONE
 29  27  28  1   
 30  27  29  1   
 31  27  30  1   
 32  31  32  2   BACKBONE
 33  31  33  am  BACKBONE|INTERRES
 34  33  34  1   BACKBONE
 35  33  35  1   BACKBONE
 36  35  36  1   BACKBONE
 37  35  37  1   
 38  35  51  1   BACKBONE
 39  37  38  1   
 40  37  39  1   
 41  37  40  1   
 42  40  41  ar  
 43  40  49  ar  
 44  41  42  1   
 45  41  43  ar  
 46  43  44  1   
 47  43  45  ar  
 48  45  46  1   
 49  45  47  ar  
 50  47  48  1   
 51  47  49  ar  
 52  49  50  1   
 53  51  52  2   BACKBONE
 54  51  53  am  BACKBONE|INTERRES
 55  53  54  1   BACKBONE
 56  53  62  1   
 57  54  55  1   BACKBONE
 58  54  56  1   
 59  54  65  1   BACKBONE
 60  56  57  1   
 61  56  58  1   
 62  56  59  1   
 63  59  60  1   
 64  59  61  1   
 65  59  62  1   
 66  62  63  1   
 67  62  64  1   
 68  65  66  2   BACKBONE
 69  65  67  am  BACKBONE|INTERRES
 70  67  68  1   
 71  67  75  1   BACKBONE
 72  68  69  1   
 73  68  70  1   
 74  68  71  1   
 75  71  72  1   
 76  71  73  1   
 77  71  74  1   
 78  75  76  1   BACKBONE
 79  75  77  1   BACKBONE
 80  75  78  1   BACKBONE
 81  78  79  2   BACKBONE
 82  78  80  am  BACKBONE|INTERRES
 83  80  81  1   BACKBONE
 84  80  82  1   BACKBONE
 85  82  83  1   BACKBONE
 86  82  84  1   
 87  82  97  1   BACKBONE
 88  84  85  1   
 89  84  86  1   
 90  84  87  1   
 91  87  88  1   
 92  87  89  1   
 93  87  93  1   
 94  89  90  1   
 95  89  91  1   
 96  89  92  1   
 97  93  94  1   
 98  93  95  1   
 99  93  96  1   
100  97  98  2   BACKBONE
101  97  99  am  BACKBONE|INTERRES
102  99 100  1   
103  99 104  1   BACKBONE
104 100 101  1   
105 100 102  1   
106 100 103  1   
107 104 105  1   BACKBONE
108 104 106  1   
109 104 110  1   BACKBONE
110 106 107  1   
111 106 108  1   
112 106 109  1   
113 110 111  2   BACKBONE
114 110 112  am  BACKBONE|INTERRES
115 112 113  1   BACKBONE
116 112 114  1   BACKBONE
117 114 115  1   BACKBONE
118 114 116  1   
119 114 129  1   BACKBONE
120 116 117  1   
121 116 118  1   
122 116 119  1   
123 119 120  1   
124 119 121  1   
125 119 125  1   
126 121 122  1   
127 121 123  1   
128 121 124  1   
129 125 126  1   
130 125 127  1   
131 125 128  1   
132 129 130  2   BACKBONE
133 129 131  am  BACKBONE|INTERRES
134 131 132  1   BACKBONE
135 131 140  1   
136 132 133  1   BACKBONE
137 132 134  1   
138 132 143  1   BACKBONE
139 134 135  1   
140 134 136  1   
141 134 137  1   
142 137 138  1   
143 137 139  1   
144 137 140  1   
145 140 141  1   
146 140 142  1   
147 143 144  2   BACKBONE
148 143 145  am  BACKBONE|INTERRES
149 145 146  1   
150 145 164  1   BACKBONE
151 146 147  1   
152 146 148  1   
153 146 149  1   
154 149 150  1   
155 149 151  1   
156 149 161  1   
157 151 152  1   
158 151 153  1   
159 151 154  1   
160 154 155  1   
161 154 156  1   
162 154 157  1   
163 157 158  1   
164 158 159  1   
165 158 160  1   
166 158 161  1   
167 161 162  1   
168 161 163  1   
169 164 165  1   BACKBONE
170 164 166  1   BACKBONE
171 164 167  1   BACKBONE
172 167 168  2   BACKBONE
@<TRIPOS>SUBSTRUCTURE
  1 LEU1     3 RESIDUE 4 **** LEU 2
  2 ALA2    25 RESIDUE 4 **** ALA 2
  3 PHE3    35 RESIDUE 4 **** PHE 2
  4 PRO4    54 RESIDUE 4 **** PRO 2
  5 FN1_5   75 RESIDUE 4 **** FN1 2
  6 LEU6    82 RESIDUE 4 **** LEU 2
  7 ALA7   104 RESIDUE 4 **** ALA 2
  8 LEU8   114 RESIDUE 4 **** LEU 2
  9 PRO9   132 RESIDUE 4 **** PRO 2
 10 FN6_10 164 RESIDUE 4 **** FN6 2

# MOE 2019.01 (io_trps.svl 2018.10)
