# Supplementary material for: Lipid Composition Is Critical for Accurate Membrane Permeability Prediction of Cyclic Peptides by Molecular Dynamics Simulations
Source: J Chem Inf Model. 2022 Sep 2;62(18):4549–60. doi: 10.1021/acs.jcim.2c00931 (PMC9516681; doi:10.1021/acs.jcim.2c00931)
Supplement: Supplementary file 2 — ci2c00931_si_002.zip [file ci2c00931_si_002.zip › mol2files/B07.mol2]

@<TRIPOS>MOLECULE
NONAME
171 174 10 0 0 
BIOPOLYMER
USER_CHARGES


@<TRIPOS>ATOM
  1 N        1.4997    -8.8616    -0.8025 N.am   1 ALA1   -0.7301 BACKBONE
  2 H        1.9099    -8.2124    -1.4574 H      1 ALA1    0.3700 BACKBONE
  3 CA       2.3943    -9.5962     0.1066 C.3    1 ALA1    0.2811 BACKBONE
  4 HA       1.8789    -9.7324     1.0566 H      1 ALA1    0.0800 BACKBONE
  5 CB       2.5827   -10.9976    -0.4986 C.3    1 ALA1   -0.2400 
  6 HB1      3.1422   -10.9280    -1.4303 H      1 ALA1    0.0800 
  7 HB2      1.6124   -11.4573    -0.6869 H      1 ALA1    0.0800 
  8 HB3      3.1345   -11.6251     0.2014 H      1 ALA1    0.0800 
  9 C        3.7617    -8.9209     0.4814 C.2    1 ALA1    0.5690 BACKBONE
 10 O        4.7964    -9.5840     0.3641 O.2    1 ALA1   -0.5700 BACKBONE
 11 N        3.8630    -7.6547     0.9548 N.am   2 FN6_2  -0.6602 BACKBONE
 12 CT       2.7678    -6.6699     1.1257 C.3    2 FN6_2   0.1401 
 13 HT2      3.1501    -5.6922     0.8601 H      2 FN6_2   0.0800 
 14 HT3      1.9009    -6.8956     0.5315 H      2 FN6_2   0.0800 
 15 CU       2.3893    -6.6425     2.6269 C.3    2 FN6_2  -0.0800 
 16 HU       3.2560    -6.7531     3.2804 H      2 FN6_2   0.0800 
 17 CV2      1.3745    -7.7597     2.9532 C.3    2 FN6_2  -0.1600 
 18 HV22     1.9191    -8.6784     3.1705 H      2 FN6_2   0.0800 
 19 HV23     0.7192    -7.9380     2.0998 H      2 FN6_2   0.0800 
 20 CW2      0.4750    -7.4149     4.1505 C.3    2 FN6_2   0.1200 
 21 HW22     0.2503    -8.3259     4.7069 H      2 FN6_2   0.0800 
 22 HW23    -0.4627    -6.9957     3.7864 H      2 FN6_2   0.0800 
 23 OX       1.1090    -6.4745     5.0061 O.3    2 FN6_2  -0.5600 
 24 CW1      1.3331    -5.1961     4.4117 C.3    2 FN6_2   0.1200 
 25 HW12     0.4349    -4.5847     4.4940 H      2 FN6_2   0.0800 
 26 HW13     2.1239    -4.7007     4.9772 H      2 FN6_2   0.0800 
 27 CV1      1.7586    -5.2774     2.9355 C.3    2 FN6_2  -0.1600 
 28 HV12     0.8905    -5.1308     2.2924 H      2 FN6_2   0.0800 
 29 HV13     2.4711    -4.4773     2.7256 H      2 FN6_2   0.0800 
 30 CA       5.1929    -7.1606     1.3735 C.3    2 FN6_2   0.2011 BACKBONE
 31 HA2      5.0946    -6.2275     1.9299 H      2 FN6_2   0.0800 BACKBONE
 32 HA3      5.6507    -7.8843     2.0469 H      2 FN6_2   0.0800 BACKBONE
 33 C        6.1674    -6.8726     0.2217 C.2    2 FN6_2   0.5690 BACKBONE
 34 O        5.9721    -5.9224    -0.5211 O.2    2 FN6_2  -0.5700 BACKBONE
 35 N        7.2777    -7.6090     0.1212 N.am   3 ALA3   -0.7301 BACKBONE
 36 H        7.3184    -8.4792     0.6243 H      3 ALA3    0.3700 BACKBONE
 37 CA       8.4640    -7.1403    -0.6114 C.3    3 ALA3    0.2811 BACKBONE
 38 HA       9.2995    -7.7660    -0.2989 H      3 ALA3    0.0800 BACKBONE
 39 CB       8.2587    -7.4076    -2.1097 C.3    3 ALA3   -0.2400 
 40 HB1      7.4618    -6.7685    -2.4896 H      3 ALA3    0.0800 
 41 HB2      7.9922    -8.4521    -2.2686 H      3 ALA3    0.0800 
 42 HB3      9.1776    -7.1788    -2.6491 H      3 ALA3    0.0800 
 43 C        8.8891    -5.6740    -0.2543 C.2    3 ALA3    0.5690 BACKBONE
 44 O        9.1426    -4.8601    -1.1437 O.2    3 ALA3   -0.5700 BACKBONE
 45 N        8.9394    -5.2917     1.0390 N.am   4 PRO4   -0.6602 BACKBONE
 46 CA       9.0577    -3.8875     1.4383 C.3    4 PRO4    0.2811 BACKBONE
 47 HA       9.7967    -3.4258     0.7860 H      4 PRO4    0.0800 BACKBONE
 48 CB       9.6176    -3.9326     2.8724 C.3    4 PRO4   -0.1600 
 49 HB2     10.4743    -3.2678     2.9830 H      4 PRO4    0.0800 
 50 HB3      8.8346    -3.6524     3.5799 H      4 PRO4    0.0800 
 51 CG      10.0088    -5.3962     3.1068 C.3    4 PRO4   -0.1600 
 52 HG2      9.8982    -5.6871     4.1522 H      4 PRO4    0.0800 
 53 HG3     11.0302    -5.5673     2.7620 H      4 PRO4    0.0800 
 54 CD       9.0365    -6.1450     2.2051 C.3    4 PRO4    0.1401 
 55 HD2      8.0588    -6.2214     2.6868 H      4 PRO4    0.0800 
 56 HD3      9.4258    -7.1366     1.9700 H      4 PRO4    0.0800 
 57 C        7.7169    -3.0833     1.3808 C.2    4 PRO4    0.5690 BACKBONE
 58 O        6.6862    -3.6135     1.8045 O.2    4 PRO4   -0.5700 BACKBONE
 59 N        7.7127    -1.7792     1.0079 N.am   5 LEU5   -0.6602 BACKBONE
 60 CN       8.9578    -1.0530     0.6587 C.3    5 LEU5    0.0601 
 61 HN1      9.2032    -1.2995    -0.3667 H      5 LEU5    0.0800 
 62 HN2      9.7423    -1.3462     1.3420 H      5 LEU5    0.0800 
 63 HN3      8.7875     0.0099     0.7688 H      5 LEU5    0.0800 
 64 CA       6.4283    -1.0330     0.8698 C.3    5 LEU5    0.2811 BACKBONE
 65 HA       5.6085    -1.7384     0.7605 H      5 LEU5    0.0800 BACKBONE
 66 CB       6.2095    -0.2763     2.2044 C.3    5 LEU5   -0.1600 
 67 HB2      6.5159    -0.9461     3.0089 H      5 LEU5    0.0800 
 68 HB3      6.8842     0.5794     2.2358 H      5 LEU5    0.0800 
 69 CG       4.7853     0.1990     2.5644 C.3    5 LEU5   -0.0800 
 70 HG       4.8346     0.5846     3.5854 H      5 LEU5    0.0800 
 71 CD2      3.7643    -0.9487     2.5623 C.3    5 LEU5   -0.2400 
 72 HD21     3.5796    -1.3068     1.5493 H      5 LEU5    0.0800 
 73 HD22     2.8187    -0.5998     2.9762 H      5 LEU5    0.0800 
 74 HD23     4.1312    -1.7785     3.1675 H      5 LEU5    0.0800 
 75 CD1      4.2924     1.3487     1.6790 C.3    5 LEU5   -0.2400 
 76 HD11     4.1475     1.0128     0.6545 H      5 LEU5    0.0800 
 77 HD12     5.0205     2.1606     1.6826 H      5 LEU5    0.0800 
 78 HD13     3.3412     1.7243     2.0563 H      5 LEU5    0.0800 
 79 C        6.4121    -0.1193    -0.4051 C.2    5 LEU5    0.5690 BACKBONE
 80 O        6.8301     1.0356    -0.3621 O.2    5 LEU5   -0.5700 BACKBONE
 81 N        6.1505    -0.5875    -1.6314 N.am   6 ALA6   -0.7301 BACKBONE
 82 H        6.2817     0.1207    -2.3312 H      6 ALA6    0.3700 BACKBONE
 83 CA       5.3748    -1.7733    -2.0395 C.3    6 ALA6    0.2811 BACKBONE
 84 HA       5.3860    -1.7637    -3.1292 H      6 ALA6    0.0800 BACKBONE
 85 CB       6.1496    -3.0352    -1.6367 C.3    6 ALA6   -0.2400 
 86 HB1      5.8260    -3.3695    -0.6548 H      6 ALA6    0.0800 
 87 HB2      7.2220    -2.8407    -1.6217 H      6 ALA6    0.0800 
 88 HB3      5.9839    -3.8442    -2.3411 H      6 ALA6    0.0800 
 89 C        3.8516    -1.7094    -1.6588 C.2    6 ALA6    0.5690 BACKBONE
 90 O        3.4551    -0.7562    -0.9897 O.2    6 ALA6   -0.5700 BACKBONE
 91 N        2.9309    -2.5616    -2.1742 N.am   7 FN2_7  -0.6602 BACKBONE
 92 CT       3.2286    -3.7886    -2.9401 C.3    7 FN2_7   0.1401 
 93 HT2      2.4509    -3.9789    -3.6693 H      7 FN2_7   0.0800 
 94 HT3      4.1930    -3.7281    -3.4198 H      7 FN2_7   0.0800 
 95 CU       3.2073    -4.9204    -1.9000 C.3    7 FN2_7  -0.1600 
 96 HU2      2.1882    -5.1381    -1.5857 H      7 FN2_7   0.0800 
 97 HU3      3.7894    -4.6329    -1.0256 H      7 FN2_7   0.0800 
 98 CV       3.8446    -6.1574    -2.5323 C.3    7 FN2_7   0.1200 
 99 HV2      3.8918    -6.9422    -1.7775 H      7 FN2_7   0.0800 
100 HV3      4.8632    -5.9075    -2.8290 H      7 FN2_7   0.0800 
101 OW       3.0777    -6.5972    -3.6471 O.3    7 FN2_7  -0.5600 
102 CX       3.6413    -7.6309    -4.4473 C.3    7 FN2_7   0.2000 
103 HX       2.9065    -7.8588    -5.2222 H      7 FN2_7   0.0800 
104 CY2      3.8876    -8.9170    -3.6546 C.3    7 FN2_7  -0.2400 
105 HY21     4.6675    -8.7688    -2.9068 H      7 FN2_7   0.0800 
106 HY22     4.2008    -9.7090    -4.3345 H      7 FN2_7   0.0800 
107 HY23     2.9640    -9.2206    -3.1672 H      7 FN2_7   0.0800 
108 CY1      4.9150    -7.1641    -5.1558 C.3    7 FN2_7  -0.2400 
109 HY11     5.7466    -7.1038    -4.4545 H      7 FN2_7   0.0800 
110 HY12     4.7413    -6.1854    -5.6027 H      7 FN2_7   0.0800 
111 HY13     5.1724    -7.8729    -5.9422 H      7 FN2_7   0.0800 
112 CA       1.5011    -2.3188    -1.8752 C.3    7 FN2_7   0.2011 BACKBONE
113 HA2      1.2680    -1.2862    -2.1356 H      7 FN2_7   0.0800 BACKBONE
114 HA3      0.8772    -2.9483    -2.5080 H      7 FN2_7   0.0800 BACKBONE
115 C        1.0277    -2.5450    -0.4202 C.2    7 FN2_7   0.5690 BACKBONE
116 O        1.6292    -3.2732     0.3656 O.2    7 FN2_7  -0.5700 BACKBONE
117 N       -0.1459    -1.9967    -0.0967 N.am   8 LEU8   -0.7301 BACKBONE
118 H       -0.6219    -1.4493    -0.7914 H      8 LEU8    0.3700 BACKBONE
119 CA      -0.9806    -2.4901     1.0019 C.3    8 LEU8    0.2811 BACKBONE
120 HA      -0.3474    -2.9492     1.7597 H      8 LEU8    0.0800 BACKBONE
121 CB      -1.7279    -1.2983     1.6283 C.3    8 LEU8   -0.1600 
122 HB2     -2.2538    -0.7727     0.8297 H      8 LEU8    0.0800 
123 HB3     -2.4826    -1.6734     2.3184 H      8 LEU8    0.0800 
124 CG      -0.8173    -0.3058     2.3807 C.3    8 LEU8   -0.0800 
125 HG      -0.0083     0.0193     1.7207 H      8 LEU8    0.0800 
126 CD2     -0.2030    -0.9285     3.6439 C.3    8 LEU8   -0.2400 
127 HD21    -0.9849    -1.3140     4.2991 H      8 LEU8    0.0800 
128 HD22     0.3713    -0.1744     4.1840 H      8 LEU8    0.0800 
129 HD23     0.4791    -1.7355     3.3760 H      8 LEU8    0.0800 
130 CD1     -1.6376     0.9264     2.7826 C.3    8 LEU8   -0.2400 
131 HD11    -2.4528     0.6405     3.4486 H      8 LEU8    0.0800 
132 HD12    -2.0528     1.4037     1.8940 H      8 LEU8    0.0800 
133 HD13    -0.9981     1.6481     3.2923 H      8 LEU8    0.0800 
134 C       -1.9470    -3.5945     0.4914 C.2    8 LEU8    0.5690 BACKBONE
135 O       -2.3501    -3.5681    -0.6742 O.2    8 LEU8   -0.5700 BACKBONE
136 N       -2.3251    -4.5938     1.3068 N.am   9 PRO9   -0.6602 BACKBONE
137 CA      -2.7046    -5.8910     0.7415 C.3    9 PRO9    0.2811 BACKBONE
138 HA      -3.5979    -5.7450     0.1366 H      9 PRO9    0.0800 BACKBONE
139 CB      -3.0416    -6.7663     1.9606 C.3    9 PRO9   -0.1600 
140 HB2     -3.9565    -7.3365     1.7994 H      9 PRO9    0.0800 
141 HB3     -2.2108    -7.4461     2.1610 H      9 PRO9    0.0800 
142 CG      -3.1880    -5.7811     3.1257 C.3    9 PRO9   -0.1600 
143 HG2     -2.9301    -6.2361     4.0833 H      9 PRO9    0.0800 
144 HG3     -4.2047    -5.3848     3.1492 H      9 PRO9    0.0800 
145 CD      -2.2199    -4.6659     2.7493 C.3    9 PRO9    0.1401 
146 HD2     -1.2058    -4.9445     3.0318 H      9 PRO9    0.0800 
147 HD3     -2.5091    -3.7333     3.2356 H      9 PRO9    0.0800 
148 C       -1.5682    -6.5339    -0.1181 C.2    9 PRO9    0.5690 BACKBONE
149 O       -0.3978    -6.2626     0.1528 O.2    9 PRO9   -0.5700 BACKBONE
150 N       -1.8516    -7.4335    -1.0901 N.am  10 LEU10  -0.6602 BACKBONE
151 CN      -3.2340    -7.8361    -1.4150 C.3   10 LEU10   0.0601 
152 HN1     -3.2222    -8.4423    -2.3109 H     10 LEU10   0.0800 
153 HN2     -3.8152    -6.9421    -1.5986 H     10 LEU10   0.0800 
154 HN3     -3.6170    -8.4046    -0.5773 H     10 LEU10   0.0800 
155 CA      -0.7517    -8.1896    -1.7354 C.3   10 LEU10   0.2811 BACKBONE
156 HA      -1.1962    -9.0018    -2.3092 H     10 LEU10   0.0800 BACKBONE
157 CB      -0.0039    -7.3256    -2.7803 C.3   10 LEU10  -0.1600 
158 HB2      0.5284    -6.5240    -2.2716 H     10 LEU10   0.0800 
159 HB3      0.7452    -7.9715    -3.2365 H     10 LEU10   0.0800 
160 CG      -0.8646    -6.7245    -3.9164 C.3   10 LEU10  -0.0800 
161 HG      -1.6861    -7.4038    -4.1529 H     10 LEU10   0.0800 
162 CD2     -0.0064    -6.5496    -5.1776 C.3   10 LEU10  -0.2400 
163 HD21     0.3790    -7.5154    -5.5049 H     10 LEU10   0.0800 
164 HD22     0.8330    -5.8837    -4.9711 H     10 LEU10   0.0800 
165 HD23    -0.6062    -6.1266    -5.9840 H     10 LEU10   0.0800 
166 CD1     -1.4342    -5.3432    -3.5555 C.3   10 LEU10  -0.2400 
167 HD11    -0.6278    -4.6607    -3.2883 H     10 LEU10   0.0800 
168 HD12    -2.1187    -5.4117    -2.7135 H     10 LEU10   0.0800 
169 HD13    -1.9841    -4.9302    -4.4011 H     10 LEU10   0.0800 
170 C        0.1619    -8.9369    -0.7120 C.2   10 LEU10   0.5690 BACKBONE
171 O       -0.3588    -9.6636     0.1342 O.2   10 LEU10  -0.5700 BACKBONE
@<TRIPOS>BOND
  1   1   2  1   BACKBONE
  2   1   3  1   BACKBONE
  3   1 170  am  BACKBONE|INTERRES
  4   3   4  1   BACKBONE
  5   3   5  1   
  6   3   9  1   BACKBONE
  7   5   6  1   
  8   5   7  1   
  9   5   8  1   
 10   9  10  2   BACKBONE
 11   9  11  am  BACKBONE|INTERRES
 12  11  12  1   
 13  11  30  1   BACKBONE
 14  12  13  1   
 15  12  14  1   
 16  12  15  1   
 17  15  16  1   
 18  15  17  1   
 19  15  27  1   
 20  17  18  1   
 21  17  19  1   
 22  17  20  1   
 23  20  21  1   
 24  20  22  1   
 25  20  23  1   
 26  23  24  1   
 27  24  25  1   
 28  24  26  1   
 29  24  27  1   
 30  27  28  1   
 31  27  29  1   
 32  30  31  1   BACKBONE
 33  30  32  1   BACKBONE
 34  30  33  1   BACKBONE
 35  33  34  2   BACKBONE
 36  33  35  am  BACKBONE|INTERRES
 37  35  36  1   BACKBONE
 38  35  37  1   BACKBONE
 39  37  38  1   BACKBONE
 40  37  39  1   
 41  37  43  1   BACKBONE
 42  39  40  1   
 43  39  41  1   
 44  39  42  1   
 45  43  44  2   BACKBONE
 46  43  45  am  BACKBONE|INTERRES
 47  45  46  1   BACKBONE
 48  45  54  1   
 49  46  47  1   BACKBONE
 50  46  48  1   
 51  46  57  1   BACKBONE
 52  48  49  1   
 53  48  50  1   
 54  48  51  1   
 55  51  52  1   
 56  51  53  1   
 57  51  54  1   
 58  54  55  1   
 59  54  56  1   
 60  57  58  2   BACKBONE
 61  57  59  am  BACKBONE|INTERRES
 62  59  60  1   
 63  59  64  1   BACKBONE
 64  60  61  1   
 65  60  62  1   
 66  60  63  1   
 67  64  65  1   BACKBONE
 68  64  66  1   
 69  64  79  1   BACKBONE
 70  66  67  1   
 71  66  68  1   
 72  66  69  1   
 73  69  70  1   
 74  69  71  1   
 75  69  75  1   
 76  71  72  1   
 77  71  73  1   
 78  71  74  1   
 79  75  76  1   
 80  75  77  1   
 81  75  78  1   
 82  79  80  2   BACKBONE
 83  79  81  am  BACKBONE|INTERRES
 84  81  82  1   BACKBONE
 85  81  83  1   BACKBONE
 86  83  84  1   BACKBONE
 87  83  85  1   
 88  83  89  1   BACKBONE
 89  85  86  1   
 90  85  87  1   
 91  85  88  1   
 92  89  90  2   BACKBONE
 93  89  91  am  BACKBONE|INTERRES
 94  91  92  1   
 95  91 112  1   BACKBONE
 96  92  93  1   
 97  92  94  1   
 98  92  95  1   
 99  95  96  1   
100  95  97  1   
101  95  98  1   
102  98  99  1   
103  98 100  1   
104  98 101  1   
105 101 102  1   
106 102 103  1   
107 102 104  1   
108 102 108  1   
109 104 105  1   
110 104 106  1   
111 104 107  1   
112 108 109  1   
113 108 110  1   
114 108 111  1   
115 112 113  1   BACKBONE
116 112 114  1   BACKBONE
117 112 115  1   BACKBONE
118 115 116  2   BACKBONE
119 115 117  am  BACKBONE|INTERRES
120 117 118  1   BACKBONE
121 117 119  1   BACKBONE
122 119 120  1   BACKBONE
123 119 121  1   
124 119 134  1   BACKBONE
125 121 122  1   
126 121 123  1   
127 121 124  1   
128 124 125  1   
129 124 126  1   
130 124 130  1   
131 126 127  1   
132 126 128  1   
133 126 129  1   
134 130 131  1   
135 130 132  1   
136 130 133  1   
137 134 135  2   BACKBONE
138 134 136  am  BACKBONE|INTERRES
139 136 137  1   BACKBONE
140 136 145  1   
141 137 138  1   BACKBONE
142 137 139  1   
143 137 148  1   BACKBONE
144 139 140  1   
145 139 141  1   
146 139 142  1   
147 142 143  1   
148 142 144  1   
149 142 145  1   
150 145 146  1   
151 145 147  1   
152 148 149  2   BACKBONE
153 148 150  am  BACKBONE|INTERRES
154 150 151  1   
155 150 155  1   BACKBONE
156 151 152  1   
157 151 153  1   
158 151 154  1   
159 155 156  1   BACKBONE
160 155 157  1   
161 155 170  1   BACKBONE
162 157 158  1   
163 157 159  1   
164 157 160  1   
165 160 161  1   
166 160 162  1   
167 160 166  1   
168 162 163  1   
169 162 164  1   
170 162 165  1   
171 166 167  1   
172 166 168  1   
173 166 169  1   
174 170 171  2   BACKBONE
@<TRIPOS>SUBSTRUCTURE
  1 ALA1    3 RESIDUE 4 **** ALA 2
  2 FN6_2  30 RESIDUE 4 **** FN6 2
  3 ALA3   37 RESIDUE 4 **** ALA 2
  4 PRO4   46 RESIDUE 4 **** PRO 2
  5 LEU5   64 RESIDUE 4 **** LEU 2
  6 ALA6   83 RESIDUE 4 **** ALA 2
  7 FN2_7 112 RESIDUE 4 **** FN2 2
  8 LEU8  119 RESIDUE 4 **** LEU 2
  9 PRO9  137 RESIDUE 4 **** PRO 2
 10 LEU10 155 RESIDUE 4 **** LEU 2

# MOE 2019.01 (io_trps.svl 2018.10)
