# Supplementary material for: Lipid Composition Is Critical for Accurate Membrane Permeability Prediction of Cyclic Peptides by Molecular Dynamics Simulations
Source: J Chem Inf Model. 2022 Sep 2;62(18):4549–60. doi: 10.1021/acs.jcim.2c00931 (PMC9516681; doi:10.1021/acs.jcim.2c00931)
Supplement: Supplementary file 2 — ci2c00931_si_002.zip [file ci2c00931_si_002.zip › mol2files/B11.mol2]

@<TRIPOS>MOLECULE
NONAME
170 175 10 0 0 
BIOPOLYMER
USER_CHARGES


@<TRIPOS>ATOM
  1 N        1.3394     1.6301    -0.5332 N.am   1 ALA1   -0.7301 BACKBONE
  2 H        1.5951     1.0615     0.2603 H      1 ALA1    0.3700 BACKBONE
  3 CA       2.4712     1.9703    -1.3999 C.3    1 ALA1    0.2811 BACKBONE
  4 HA       2.2022     1.7831    -2.4396 H      1 ALA1    0.0800 BACKBONE
  5 CB       2.8665     3.4473    -1.2447 C.3    1 ALA1   -0.2400 
  6 HB1      2.5064     3.8505    -0.2994 H      1 ALA1    0.0800 
  7 HB2      3.9503     3.5473    -1.2975 H      1 ALA1    0.0800 
  8 HB3      2.4731     4.0338    -2.0656 H      1 ALA1    0.0800 
  9 C        3.7101     1.0681    -1.0924 C.2    1 ALA1    0.5690 BACKBONE
 10 O        4.2749     0.5472    -2.0515 O.2    1 ALA1   -0.5700 BACKBONE
 11 N        4.1758     0.8543     0.1707 N.am   2 FN5_2  -0.6602 BACKBONE
 12 CT       3.8794     1.8192     1.2843 C.3    2 FN5_2   0.1401 
 13 HT2      2.8860     2.2235     1.2119 H      2 FN5_2   0.0800 
 14 HT3      4.6158     2.6065     1.2286 H      2 FN5_2   0.0800 
 15 CU       4.0054     1.1830     2.6976 C.3    2 FN5_2  -0.0800 
 16 HU       5.0299     0.8541     2.8752 H      2 FN5_2   0.0800 
 17 CV2      3.0570    -0.0247     2.8706 C.3    2 FN5_2  -0.1600 
 18 HV22     3.2336    -0.7713     2.0961 H      2 FN5_2   0.0800 
 19 HV23     3.3056    -0.4937     3.8242 H      2 FN5_2   0.0800 
 20 CW2      1.5573     0.3266     2.9020 C.3    2 FN5_2  -0.1600 
 21 HW22     1.1349     0.2121     1.9060 H      2 FN5_2   0.0800 
 22 HW23     1.0536    -0.3991     3.5430 H      2 FN5_2   0.0800 
 23 CX       1.2443     1.7417     3.4177 C.3    2 FN5_2  -0.1600 
 24 HX2      0.2662     1.7395     3.9022 H      2 FN5_2   0.0800 
 25 HX3      1.1909     2.4403     2.5812 H      2 FN5_2   0.0800 
 26 CW1      2.3149     2.2111     4.4073 C.3    2 FN5_2  -0.1600 
 27 HW12     2.3504     1.5083     5.2420 H      2 FN5_2   0.0800 
 28 HW13     2.0468     3.1930     4.8015 H      2 FN5_2   0.0800 
 29 CV1      3.7043     2.2861     3.7467 C.3    2 FN5_2  -0.1600 
 30 HV12     4.4521     2.2293     4.5393 H      2 FN5_2   0.0800 
 31 HV13     3.8113     3.2703     3.2888 H      2 FN5_2   0.0800 
 32 CA       5.4183     0.0499     0.3230 C.3    2 FN5_2   0.2011 BACKBONE
 33 HA2      5.4233    -0.4928     1.2651 H      2 FN5_2   0.0800 BACKBONE
 34 HA3      5.4708    -0.7129    -0.4538 H      2 FN5_2   0.0800 BACKBONE
 35 C        6.7105     0.8840     0.2343 C.2    2 FN5_2   0.5690 BACKBONE
 36 O        7.5511     0.8163     1.1266 O.2    2 FN5_2  -0.5700 BACKBONE
 37 N        6.8299     1.7521    -0.7698 N.am   3 ALA3   -0.7301 BACKBONE
 38 H        6.0982     1.7768    -1.4714 H      3 ALA3    0.3700 BACKBONE
 39 CA       7.9261     2.7065    -0.9214 C.3    3 ALA3    0.2811 BACKBONE
 40 HA       8.3193     2.9463     0.0668 H      3 ALA3    0.0800 BACKBONE
 41 CB       9.0198     2.0081    -1.7391 C.3    3 ALA3   -0.2400 
 42 HB1      8.6189     1.7194    -2.7114 H      3 ALA3    0.0800 
 43 HB2      9.3573     1.1166    -1.2095 H      3 ALA3    0.0800 
 44 HB3      9.8657     2.6763    -1.8893 H      3 ALA3    0.0800 
 45 C        7.4747     4.0365    -1.5967 C.2    3 ALA3    0.5690 BACKBONE
 46 O        6.5275     4.0157    -2.3818 O.2    3 ALA3   -0.5700 BACKBONE
 47 N        8.1329     5.1898    -1.3507 N.am   4 PRO4   -0.6602 BACKBONE
 48 CA       7.8672     6.4233    -2.1107 C.3    4 PRO4    0.2811 BACKBONE
 49 HA       7.6444     6.1410    -3.1411 H      4 PRO4    0.0800 BACKBONE
 50 CB       9.2245     7.1681    -2.1265 C.3    4 PRO4   -0.1600 
 51 HB2      9.4879     7.4789    -3.1380 H      4 PRO4    0.0800 
 52 HB3      9.2164     8.0330    -1.4668 H      4 PRO4    0.0800 
 53 CG      10.2372     6.1615    -1.5706 C.3    4 PRO4   -0.1600 
 54 HG2     11.0619     6.6517    -1.0514 H      4 PRO4    0.0800 
 55 HG3     10.6096     5.5219    -2.3735 H      4 PRO4    0.0800 
 56 CD       9.3791     5.3388    -0.6206 C.3    4 PRO4    0.1401 
 57 HD2      9.2000     5.8930     0.3040 H      4 PRO4    0.0800 
 58 HD3      9.8744     4.3951    -0.3924 H      4 PRO4    0.0800 
 59 C        6.6382     7.2570    -1.6182 C.2    4 PRO4    0.5690 BACKBONE
 60 O        5.4831     6.8972    -1.8433 O.2    4 PRO4   -0.5700 BACKBONE
 61 N        6.8216     8.4335    -0.9951 N.am   5 LEU5   -0.6602 BACKBONE
 62 CN       6.5518     9.6347    -1.8157 C.3    5 LEU5    0.0601 
 63 HN1      6.6547    10.5154    -1.1977 H      5 LEU5    0.0800 
 64 HN2      5.5447     9.5627    -2.2071 H      5 LEU5    0.0800 
 65 HN3      7.2722     9.6504    -2.6230 H      5 LEU5    0.0800 
 66 CA       6.3854     8.4765     0.4220 C.3    5 LEU5    0.2811 BACKBONE
 67 HA       6.2521     7.4385     0.7187 H      5 LEU5    0.0800 BACKBONE
 68 CB       7.5084     8.9577     1.3694 C.3    5 LEU5   -0.1600 
 69 HB2      7.1386     8.7712     2.3793 H      5 LEU5    0.0800 
 70 HB3      8.3744     8.3094     1.2365 H      5 LEU5    0.0800 
 71 CG       7.9594    10.4336     1.2814 C.3    5 LEU5   -0.0800 
 72 HG       7.1257    11.0550     0.9475 H      5 LEU5    0.0800 
 73 CD2      9.1582    10.6198     0.3372 C.3    5 LEU5   -0.2400 
 74 HD21    10.0158    10.0518     0.6998 H      5 LEU5    0.0800 
 75 HD22     9.4299    11.6752     0.2886 H      5 LEU5    0.0800 
 76 HD23     8.9161    10.2820    -0.6669 H      5 LEU5    0.0800 
 77 CD1      8.3864    10.9286     2.6709 C.3    5 LEU5   -0.2400 
 78 HD11     9.2026    10.3180     3.0595 H      5 LEU5    0.0800 
 79 HD12     7.5401    10.8750     3.3579 H      5 LEU5    0.0800 
 80 HD13     8.7128    11.9678     2.6136 H      5 LEU5    0.0800 
 81 C        4.9699     9.0768     0.6778 C.2    5 LEU5    0.5690 BACKBONE
 82 O        4.7453     9.8331     1.6196 O.2    5 LEU5   -0.5700 BACKBONE
 83 N        3.9971     8.7321    -0.1694 N.am   6 ALA6   -0.7301 BACKBONE
 84 H        4.2514     8.0761    -0.9066 H      6 ALA6    0.3700 BACKBONE
 85 CA       2.5900     9.1199    -0.0601 C.3    6 ALA6    0.2811 BACKBONE
 86 HA       2.4485     9.7445     0.8225 H      6 ALA6    0.0800 BACKBONE
 87 CB       2.2830    10.0050    -1.2737 C.3    6 ALA6   -0.2400 
 88 HB1      2.4156     9.4317    -2.1920 H      6 ALA6    0.0800 
 89 HB2      2.9528    10.8647    -1.2800 H      6 ALA6    0.0800 
 90 HB3      1.2519    10.3537    -1.2181 H      6 ALA6    0.0800 
 91 C        1.6144     7.9041     0.0888 C.2    6 ALA6    0.5690 BACKBONE
 92 O        0.8894     7.5938    -0.8577 O.2    6 ALA6   -0.5700 BACKBONE
 93 N        1.5780     7.1597     1.2195 N.am   7 FN3_7  -0.6602 BACKBONE
 94 CT       2.4842     7.3563     2.3725 C.3    7 FN3_7   0.2836 
 95 HT2      2.8289     8.3782     2.4318 H      7 FN3_7   0.0800 
 96 HT3      1.9609     7.0843     3.2809 H      7 FN3_7   0.0800 
 97 CU       3.7000     6.4363     2.2280 C.ar   7 FN3_7  -0.1435 
 98 CV1      4.5002     6.2187     3.3592 C.ar   7 FN3_7  -0.1500 
 99 HV1      4.2572     6.6480     4.2969 H      7 FN3_7   0.1500 
100 CW1      5.6366     5.4295     3.2358 C.ar   7 FN3_7   0.0825 
101 CX1      5.9964     4.8772     2.0337 C.ar   7 FN3_7   0.0825 
102 CW2      5.2261     5.0682     0.9013 C.ar   7 FN3_7  -0.1500 
103 HW2      5.5073     4.6414    -0.0228 H      7 FN3_7   0.1500 
104 CV2      4.0731     5.8434     1.0048 C.ar   7 FN3_7  -0.1500 
105 HV2      3.4949     5.9920     0.1297 H      7 FN3_7   0.1500 
106 OY1      7.1388     4.1653     2.1330 O.3    7 FN3_7  -0.3625 
107 CY1      7.5061     4.1866     3.5669 C.3    7 FN3_7   0.4000 
108 HY12     7.4017     3.1898     3.9764 H      7 FN3_7   0.0800 
109 HY13     8.4998     4.5997     3.6809 H      7 FN3_7   0.0800 
110 OX1      6.5145     5.0908     4.2065 O.3    7 FN3_7  -0.3625 
111 CA       0.5731     6.0841     1.3722 C.3    7 FN3_7   0.2011 BACKBONE
112 HA2      0.5278     5.4884     0.4607 H      7 FN3_7   0.0800 BACKBONE
113 HA3      0.8541     5.4063     2.1784 H      7 FN3_7   0.0800 BACKBONE
114 C       -0.8466     6.6035     1.6667 C.2    7 FN3_7   0.5690 BACKBONE
115 O       -1.3131     6.5287     2.8010 O.2    7 FN3_7  -0.5700 BACKBONE
116 N       -1.5302     7.1556     0.6636 N.am   8 LEU8   -0.7301 BACKBONE
117 H       -1.0473     7.2442    -0.2242 H      8 LEU8    0.3700 BACKBONE
118 CA      -2.9894     7.2840     0.6537 C.3    8 LEU8    0.2811 BACKBONE
119 HA      -3.3204     7.3416     1.6892 H      8 LEU8    0.0800 BACKBONE
120 CB      -3.4001     8.6399     0.0326 C.3    8 LEU8   -0.1600 
121 HB2     -4.4372     8.8097     0.3228 H      8 LEU8    0.0800 
122 HB3     -2.8047     9.4114     0.5225 H      8 LEU8    0.0800 
123 CG      -3.3156     8.8548    -1.4975 C.3    8 LEU8   -0.0800 
124 HG      -4.0172     8.1814    -1.9945 H      8 LEU8    0.0800 
125 CD2     -1.9195     8.6229    -2.0892 C.3    8 LEU8   -0.2400 
126 HD21    -1.1790     9.2227    -1.5597 H      8 LEU8    0.0800 
127 HD22    -1.9106     8.8953    -3.1447 H      8 LEU8    0.0800 
128 HD23    -1.6550     7.5676    -2.0208 H      8 LEU8    0.0800 
129 CD1     -3.7448    10.2934    -1.8178 C.3    8 LEU8   -0.2400 
130 HD11    -3.0574    11.0049    -1.3582 H      8 LEU8    0.0800 
131 HD12    -4.7526    10.4743    -1.4426 H      8 LEU8    0.0800 
132 HD13    -3.7468    10.4481    -2.8976 H      8 LEU8    0.0800 
133 C       -3.6449     6.0120     0.0325 C.2    8 LEU8    0.5690 BACKBONE
134 O       -3.6644     5.8433    -1.1884 O.2    8 LEU8   -0.5700 BACKBONE
135 N       -4.0276     5.0010     0.8357 N.am   9 PRO9   -0.6602 BACKBONE
136 CA      -3.9063     3.6209     0.3589 C.3    9 PRO9    0.2811 BACKBONE
137 HA      -4.6316     3.4759    -0.4388 H      9 PRO9    0.0800 BACKBONE
138 CB      -4.2872     2.7458     1.5648 C.3    9 PRO9   -0.1600 
139 HB2     -4.9547     1.9355     1.2727 H      9 PRO9    0.0800 
140 HB3     -3.3821     2.3387     2.0214 H      9 PRO9    0.0800 
141 CG      -4.9590     3.7103     2.5481 C.3    9 PRO9   -0.1600 
142 HG2     -4.8341     3.3917     3.5836 H      9 PRO9    0.0800 
143 HG3     -6.0155     3.8210     2.2990 H      9 PRO9    0.0800 
144 CD      -4.2325     5.0208     2.2709 C.3    9 PRO9    0.1401 
145 HD2     -3.2699     5.0226     2.7866 H      9 PRO9    0.0800 
146 HD3     -4.8387     5.8709     2.5882 H      9 PRO9    0.0800 
147 C       -2.4567     3.3090    -0.1332 C.2    9 PRO9    0.5690 BACKBONE
148 O       -1.5095     3.7317     0.5409 O.2    9 PRO9   -0.5700 BACKBONE
149 N       -2.2349     2.6282    -1.2884 N.am  10 LEU10  -0.6602 BACKBONE
150 CN      -3.3254     2.2011    -2.1801 C.3   10 LEU10   0.0601 
151 HN1     -2.9169     1.5826    -2.9672 H     10 LEU10   0.0800 
152 HN2     -3.7741     3.0966    -2.5928 H     10 LEU10   0.0800 
153 HN3     -4.0329     1.6304    -1.5934 H     10 LEU10   0.0800 
154 CA      -0.8351     2.4261    -1.7407 C.3   10 LEU10   0.2811 BACKBONE
155 HA      -0.8375     1.7532    -2.5940 H     10 LEU10   0.0800 BACKBONE
156 CB      -0.3468     3.8134    -2.2404 C.3   10 LEU10  -0.1600 
157 HB2     -1.1823     4.5175    -2.2212 H     10 LEU10   0.0800 
158 HB3      0.3564     4.2144    -1.5178 H     10 LEU10   0.0800 
159 CG       0.2258     3.8707    -3.6728 C.3   10 LEU10  -0.0800 
160 HG       1.0846     3.2051    -3.7625 H     10 LEU10   0.0800 
161 CD2      0.6765     5.3108    -3.9654 C.3   10 LEU10  -0.2400 
162 HD21     1.3959     5.6506    -3.2197 H     10 LEU10   0.0800 
163 HD22    -0.1802     5.9865    -3.9425 H     10 LEU10   0.0800 
164 HD23     1.1453     5.3646    -4.9485 H     10 LEU10   0.0800 
165 CD1     -0.8172     3.4809    -4.7323 C.3   10 LEU10  -0.2400 
166 HD11    -1.7093     4.1004    -4.6247 H     10 LEU10   0.0800 
167 HD12    -1.0954     2.4329    -4.6362 H     10 LEU10   0.0800 
168 HD13    -0.4035     3.6298    -5.7308 H     10 LEU10   0.0800 
169 C        0.0103     1.6612    -0.6548 C.2   10 LEU10   0.5690 BACKBONE
170 O       -0.5563     0.9044     0.1284 O.2   10 LEU10  -0.5700 BACKBONE
@<TRIPOS>BOND
  1   1   2  1   BACKBONE
  2   1   3  1   BACKBONE
  3   1 169  am  BACKBONE|INTERRES
  4   3   4  1   BACKBONE
  5   3   5  1   
  6   3   9  1   BACKBONE
  7   5   6  1   
  8   5   7  1   
  9   5   8  1   
 10   9  10  2   BACKBONE
 11   9  11  am  BACKBONE|INTERRES
 12  11  12  1   
 13  11  32  1   BACKBONE
 14  12  13  1   
 15  12  14  1   
 16  12  15  1   
 17  15  16  1   
 18  15  17  1   
 19  15  29  1   
 20  17  18  1   
 21  17  19  1   
 22  17  20  1   
 23  20  21  1   
 24  20  22  1   
 25  20  23  1   
 26  23  24  1   
 27  23  25  1   
 28  23  26  1   
 29  26  27  1   
 30  26  28  1   
 31  26  29  1   
 32  29  30  1   
 33  29  31  1   
 34  32  33  1   BACKBONE
 35  32  34  1   BACKBONE
 36  32  35  1   BACKBONE
 37  35  36  2   BACKBONE
 38  35  37  am  BACKBONE|INTERRES
 39  37  38  1   BACKBONE
 40  37  39  1   BACKBONE
 41  39  40  1   BACKBONE
 42  39  41  1   
 43  39  45  1   BACKBONE
 44  41  42  1   
 45  41  43  1   
 46  41  44  1   
 47  45  46  2   BACKBONE
 48  45  47  am  BACKBONE|INTERRES
 49  47  48  1   BACKBONE
 50  47  56  1   
 51  48  49  1   BACKBONE
 52  48  50  1   
 53  48  59  1   BACKBONE
 54  50  51  1   
 55  50  52  1   
 56  50  53  1   
 57  53  54  1   
 58  53  55  1   
 59  53  56  1   
 60  56  57  1   
 61  56  58  1   
 62  59  60  2   BACKBONE
 63  59  61  am  BACKBONE|INTERRES
 64  61  62  1   
 65  61  66  1   BACKBONE
 66  62  63  1   
 67  62  64  1   
 68  62  65  1   
 69  66  67  1   BACKBONE
 70  66  68  1   
 71  66  81  1   BACKBONE
 72  68  69  1   
 73  68  70  1   
 74  68  71  1   
 75  71  72  1   
 76  71  73  1   
 77  71  77  1   
 78  73  74  1   
 79  73  75  1   
 80  73  76  1   
 81  77  78  1   
 82  77  79  1   
 83  77  80  1   
 84  81  82  2   BACKBONE
 85  81  83  am  BACKBONE|INTERRES
 86  83  84  1   BACKBONE
 87  83  85  1   BACKBONE
 88  85  86  1   BACKBONE
 89  85  87  1   
 90  85  91  1   BACKBONE
 91  87  88  1   
 92  87  89  1   
 93  87  90  1   
 94  91  92  2   BACKBONE
 95  91  93  am  BACKBONE|INTERRES
 96  93  94  1   
 97  93 111  1   BACKBONE
 98  94  95  1   
 99  94  96  1   
100  94  97  1   
101  97  98  ar  
102  97 104  ar  
103  98  99  1   
104  98 100  ar  
105 100 101  ar  
106 100 110  1   
107 101 102  ar  
108 101 106  1   
109 102 103  1   
110 102 104  ar  
111 104 105  1   
112 106 107  1   
113 107 108  1   
114 107 109  1   
115 107 110  1   
116 111 112  1   BACKBONE
117 111 113  1   BACKBONE
118 111 114  1   BACKBONE
119 114 115  2   BACKBONE
120 114 116  am  BACKBONE|INTERRES
121 116 117  1   BACKBONE
122 116 118  1   BACKBONE
123 118 119  1   BACKBONE
124 118 120  1   
125 118 133  1   BACKBONE
126 120 121  1   
127 120 122  1   
128 120 123  1   
129 123 124  1   
130 123 125  1   
131 123 129  1   
132 125 126  1   
133 125 127  1   
134 125 128  1   
135 129 130  1   
136 129 131  1   
137 129 132  1   
138 133 134  2   BACKBONE
139 133 135  am  BACKBONE|INTERRES
140 135 136  1   BACKBONE
141 135 144  1   
142 136 137  1   BACKBONE
143 136 138  1   
144 136 147  1   BACKBONE
145 138 139  1   
146 138 140  1   
147 138 141  1   
148 141 142  1   
149 141 143  1   
150 141 144  1   
151 144 145  1   
152 144 146  1   
153 147 148  2   BACKBONE
154 147 149  am  BACKBONE|INTERRES
155 149 150  1   
156 149 154  1   BACKBONE
157 150 151  1   
158 150 152  1   
159 150 153  1   
160 154 155  1   BACKBONE
161 154 156  1   
162 154 169  1   BACKBONE
163 156 157  1   
164 156 158  1   
165 156 159  1   
166 159 160  1   
167 159 161  1   
168 159 165  1   
169 161 162  1   
170 161 163  1   
171 161 164  1   
172 165 166  1   
173 165 167  1   
174 165 168  1   
175 169 170  2   BACKBONE
@<TRIPOS>SUBSTRUCTURE
  1 ALA1    3 RESIDUE 4 **** ALA 2
  2 FN5_2  32 RESIDUE 4 **** FN5 2
  3 ALA3   39 RESIDUE 4 **** ALA 2
  4 PRO4   48 RESIDUE 4 **** PRO 2
  5 LEU5   66 RESIDUE 4 **** LEU 2
  6 ALA6   85 RESIDUE 4 **** ALA 2
  7 FN3_7 111 RESIDUE 4 **** FN3 2
  8 LEU8  118 RESIDUE 4 **** LEU 2
  9 PRO9  136 RESIDUE 4 **** PRO 2
 10 LEU10 154 RESIDUE 4 **** LEU 2

# MOE 2019.01 (io_trps.svl 2018.10)
