# Supplementary material for: Lipid Composition Is Critical for Accurate Membrane Permeability Prediction of Cyclic Peptides by Molecular Dynamics Simulations
Source: J Chem Inf Model. 2022 Sep 2;62(18):4549–60. doi: 10.1021/acs.jcim.2c00931 (PMC9516681; doi:10.1021/acs.jcim.2c00931)
Supplement: Supplementary file 2 — ci2c00931_si_002.zip [file ci2c00931_si_002.zip › mol2files/B10.mol2]

@<TRIPOS>MOLECULE
NONAME
166 170 10 0 0 
BIOPOLYMER
USER_CHARGES


@<TRIPOS>ATOM
  1 N       -0.3163    -0.2203     1.5575 N.am   1 ALA1   -0.7301 BACKBONE
  2 H       -0.2136     0.4278     2.3291 H      1 ALA1    0.3700 BACKBONE
  3 CA       0.9491    -0.5470     0.8943 C.3    1 ALA1    0.2811 BACKBONE
  4 HA       1.0487    -1.6282     0.8130 H      1 ALA1    0.0800 BACKBONE
  5 CB       0.9476     0.0987    -0.4993 C.3    1 ALA1   -0.2400 
  6 HB1      0.7731     1.1711    -0.4047 H      1 ALA1    0.0800 
  7 HB2      1.9146    -0.0597    -0.9763 H      1 ALA1    0.0800 
  8 HB3      0.1783    -0.3390    -1.1287 H      1 ALA1    0.0800 
  9 C        2.1458     0.0331     1.7195 C.2    1 ALA1    0.5690 BACKBONE
 10 O        1.9118     0.9278     2.5362 O.2    1 ALA1   -0.5700 BACKBONE
 11 N        3.4272    -0.3286     1.4762 N.am   2 FN4_2  -0.6602 BACKBONE
 12 CT       3.8142    -1.6063     0.8295 C.3    2 FN4_2   0.1401 
 13 HT2      3.0012    -2.0512     0.2779 H      2 FN4_2   0.0800 
 14 HT3      4.6658    -1.4523     0.1798 H      2 FN4_2   0.0800 
 15 CU       4.1988    -2.5449     1.9942 C.3    2 FN4_2  -0.1600 
 16 HU2      4.8119    -2.0399     2.7387 H      2 FN4_2   0.0800 
 17 HU3      3.2902    -2.9140     2.4713 H      2 FN4_2   0.0800 
 18 CV       5.0096    -3.7072     1.4005 C.3    2 FN4_2  -0.1600 
 19 HV2      4.3820    -4.2633     0.7143 H      2 FN4_2   0.0800 
 20 HV3      5.8456    -3.3136     0.8197 H      2 FN4_2   0.0800 
 21 CW       5.5841    -4.6625     2.4609 C.3    2 FN4_2  -0.1600 
 22 HW2      6.0866    -5.4839     1.9461 H      2 FN4_2   0.0800 
 23 HW3      6.3382    -4.1344     3.0464 H      2 FN4_2   0.0800 
 24 CX       4.5437    -5.2415     3.4277 C.3    2 FN4_2  -0.2400 
 25 HX1      5.0135    -6.0012     4.0535 H      2 FN4_2   0.0800 
 26 HX2      3.7240    -5.6969     2.8779 H      2 FN4_2   0.0800 
 27 HX3      4.1496    -4.4570     4.0739 H      2 FN4_2   0.0800 
 28 CA       4.5107     0.5466     1.9987 C.3    2 FN4_2   0.2011 BACKBONE
 29 HA2      4.1802     1.5860     1.9804 H      2 FN4_2   0.0800 BACKBONE
 30 HA3      4.7093     0.2919     3.0389 H      2 FN4_2   0.0800 BACKBONE
 31 C        5.8388     0.5097     1.2159 C.2    2 FN4_2   0.5690 BACKBONE
 32 O        6.0110     1.2390     0.2451 O.2    2 FN4_2  -0.5700 BACKBONE
 33 N        6.7775    -0.3579     1.6007 N.am   3 ALA3   -0.7301 BACKBONE
 34 H        6.5891    -1.0066     2.3513 H      3 ALA3    0.3700 BACKBONE
 35 CA       8.0239    -0.5916     0.8724 C.3    3 ALA3    0.2811 BACKBONE
 36 HA       7.8743    -0.3442    -0.1795 H      3 ALA3    0.0800 BACKBONE
 37 CB       9.0850     0.3464     1.4599 C.3    3 ALA3   -0.2400 
 38 HB1      9.2193     0.1296     2.5202 H      3 ALA3    0.0800 
 39 HB2      8.7624     1.3813     1.3402 H      3 ALA3    0.0800 
 40 HB3     10.0346     0.2069     0.9456 H      3 ALA3    0.0800 
 41 C        8.4665    -2.0802     0.9586 C.2    3 ALA3    0.5690 BACKBONE
 42 O        8.2155    -2.7231     1.9781 O.2    3 ALA3   -0.5700 BACKBONE
 43 N        9.1565    -2.6477    -0.0466 N.am   4 PRO4   -0.6602 BACKBONE
 44 CA       9.5825    -4.0524     0.0010 C.3    4 PRO4    0.2811 BACKBONE
 45 HA       9.9149    -4.2583     1.0172 H      4 PRO4    0.0800 BACKBONE
 46 CB      10.7951    -4.1162    -0.9487 C.3    4 PRO4   -0.1600 
 47 HB2     11.6480    -4.5988    -0.4712 H      4 PRO4    0.0800 
 48 HB3     10.5202    -4.6584    -1.8556 H      4 PRO4    0.0800 
 49 CG      11.1103    -2.6607    -1.3131 C.3    4 PRO4   -0.1600 
 50 HG2     11.5219    -2.5697    -2.3193 H      4 PRO4    0.0800 
 51 HG3     11.7902    -2.2310    -0.5752 H      4 PRO4    0.0800 
 52 CD       9.7479    -1.9914    -1.1973 C.3    4 PRO4    0.1401 
 53 HD2      9.1484    -2.1991    -2.0874 H      4 PRO4    0.0800 
 54 HD3      9.8685    -0.9152    -1.0691 H      4 PRO4    0.0800 
 55 C        8.4953    -5.0994    -0.4151 C.2    4 PRO4    0.5690 BACKBONE
 56 O        7.6184    -4.7572    -1.2119 O.2    4 PRO4   -0.5700 BACKBONE
 57 N        8.6157    -6.4064    -0.0594 N.am   5 LEU5   -0.6602 BACKBONE
 58 CN       9.5319    -6.8361     1.0316 C.3    5 LEU5    0.0601 
 59 HN1      9.8077    -7.8682     0.8670 H      5 LEU5    0.0800 
 60 HN2      8.9967    -6.7291     1.9673 H      5 LEU5    0.0800 
 61 HN3     10.4354    -6.2464     1.0226 H      5 LEU5    0.0800 
 62 CA       7.7755    -7.4317    -0.7530 C.3    5 LEU5    0.2811 BACKBONE
 63 HA       6.8677    -6.9270    -1.0781 H      5 LEU5    0.0800 BACKBONE
 64 CB       8.4964    -7.8704    -2.0546 C.3    5 LEU5   -0.1600 
 65 HB2      7.7753    -8.4158    -2.6551 H      5 LEU5    0.0800 
 66 HB3      8.7317    -6.9766    -2.6341 H      5 LEU5    0.0800 
 67 CG       9.7763    -8.7299    -1.9107 C.3    5 LEU5   -0.0800 
 68 HG       9.7440    -9.2923    -0.9743 H      5 LEU5    0.0800 
 69 CD2     11.0511    -7.8709    -1.9500 C.3    5 LEU5   -0.2400 
 70 HD21    11.1304    -7.3570    -2.9092 H      5 LEU5    0.0800 
 71 HD22    11.9293    -8.5041    -1.8152 H      5 LEU5    0.0800 
 72 HD23    11.0418    -7.1286    -1.1580 H      5 LEU5    0.0800 
 73 CD1      9.8839    -9.7338    -3.0693 C.3    5 LEU5   -0.2400 
 74 HD11     9.0525   -10.4363    -3.0392 H      5 LEU5    0.0800 
 75 HD12    10.8089   -10.3060    -2.9827 H      5 LEU5    0.0800 
 76 HD13     9.8781    -9.2110    -4.0274 H      5 LEU5    0.0800 
 77 C        7.2180    -8.6448     0.0829 C.2    5 LEU5    0.5690 BACKBONE
 78 O        7.7300    -9.0215     1.1291 O.2    5 LEU5   -0.5700 BACKBONE
 79 N        6.1328    -9.3372    -0.2835 N.am   6 ALA6   -0.7301 BACKBONE
 80 H        5.8835   -10.0545     0.3813 H      6 ALA6    0.3700 BACKBONE
 81 CA       5.3034    -9.2627    -1.4964 C.3    6 ALA6    0.2811 BACKBONE
 82 HA       5.4958    -8.3241    -2.0141 H      6 ALA6    0.0800 BACKBONE
 83 CB       5.7637   -10.4134    -2.4058 C.3    6 ALA6   -0.2400 
 84 HB1      5.3093   -10.3075    -3.3917 H      6 ALA6    0.0800 
 85 HB2      5.4512   -11.3658    -1.9753 H      6 ALA6    0.0800 
 86 HB3      6.8446   -10.4209    -2.5086 H      6 ALA6    0.0800 
 87 C        3.7525    -9.3134    -1.2505 C.2    6 ALA6    0.5690 BACKBONE
 88 O        3.0648   -10.0266    -1.9813 O.2    6 ALA6   -0.5700 BACKBONE
 89 N        3.1597    -8.6571    -0.2288 N.am   7 FN3_7  -0.6602 BACKBONE
 90 CT       3.7713    -7.4751     0.4207 C.3    7 FN3_7   0.2836 
 91 HT2      3.6678    -7.5273     1.4944 H      7 FN3_7   0.0800 
 92 HT3      4.8038    -7.3320     0.1506 H      7 FN3_7   0.0800 
 93 CU       3.0149    -6.2766    -0.1165 C.ar   7 FN3_7  -0.1435 
 94 CV1      3.3395    -5.7557    -1.3759 C.ar   7 FN3_7  -0.1500 
 95 HV1      4.0818    -6.1989    -1.9861 H      7 FN3_7   0.1500 
 96 CW1      2.6772    -4.6185    -1.8109 C.ar   7 FN3_7   0.0825 
 97 CX1      1.7276    -4.0031    -1.0358 C.ar   7 FN3_7   0.0825 
 98 CW2      1.3650    -4.5146     0.2011 C.ar   7 FN3_7  -0.1500 
 99 HW2      0.6105    -4.0479     0.7793 H      7 FN3_7   0.1500 
100 CV2      2.0151    -5.6617     0.6575 C.ar   7 FN3_7  -0.1500 
101 HV2      1.7536    -6.0592     1.6058 H      7 FN3_7   0.1500 
102 OY1      1.2592    -2.8860    -1.6339 O.3    7 FN3_7  -0.3625 
103 CY1      1.8913    -2.8451    -2.9724 C.3    7 FN3_7   0.4000 
104 HY12     1.1358    -3.0190    -3.7280 H      7 FN3_7   0.0800 
105 HY13     2.4223    -1.9104    -3.0943 H      7 FN3_7   0.0800 
106 OX1      2.8567    -3.9662    -2.9803 O.3    7 FN3_7  -0.3625 
107 CA       1.7215    -8.9078     0.0552 C.3    7 FN3_7   0.2011 BACKBONE
108 HA2      1.1471    -8.1902    -0.5281 H      7 FN3_7   0.0800 BACKBONE
109 HA3      1.4331    -9.9017    -0.2857 H      7 FN3_7   0.0800 BACKBONE
110 C        1.2606    -8.8178     1.5326 C.2    7 FN3_7   0.5690 BACKBONE
111 O        2.0433    -8.9482     2.4644 O.2    7 FN3_7  -0.5700 BACKBONE
112 N       -0.0146    -8.6053     1.8448 N.am   8 LEU8   -0.7301 BACKBONE
113 H       -0.1818    -8.4642     2.8299 H      8 LEU8    0.3700 BACKBONE
114 CA      -1.1821    -8.4450     0.9690 C.3    8 LEU8    0.2811 BACKBONE
115 HA      -0.8805    -8.4852    -0.0748 H      8 LEU8    0.0800 BACKBONE
116 CB      -2.1628    -9.6107     1.2259 C.3    8 LEU8   -0.1600 
117 HB2     -2.2745    -9.7606     2.3012 H      8 LEU8    0.0800 
118 HB3     -3.1408    -9.2992     0.8607 H      8 LEU8    0.0800 
119 CG      -1.8055   -10.9503     0.5421 C.3    8 LEU8   -0.0800 
120 HG      -1.4091   -10.7585    -0.4579 H      8 LEU8    0.0800 
121 CD2     -3.0774   -11.7987     0.3963 C.3    8 LEU8   -0.2400 
122 HD21    -3.5127   -11.9997     1.3766 H      8 LEU8    0.0800 
123 HD22    -2.8404   -12.7480    -0.0869 H      8 LEU8    0.0800 
124 HD23    -3.8107   -11.2764    -0.2196 H      8 LEU8    0.0800 
125 CD1     -0.7834   -11.7764     1.3381 C.3    8 LEU8   -0.2400 
126 HD11    -1.1476   -11.9573     2.3504 H      8 LEU8    0.0800 
127 HD12     0.1730   -11.2634     1.3964 H      8 LEU8    0.0800 
128 HD13    -0.6161   -12.7364     0.8474 H      8 LEU8    0.0800 
129 C       -1.8865    -7.0713     1.1800 C.2    8 LEU8    0.5690 BACKBONE
130 O       -1.7793    -6.4865     2.2580 O.2    8 LEU8   -0.5700 BACKBONE
131 N       -2.6774    -6.5686     0.2139 N.am   9 PRO9   -0.6602 BACKBONE
132 CA      -3.3670    -5.2846     0.3756 C.3    9 PRO9    0.2811 BACKBONE
133 HA      -3.7577    -5.2119     1.3903 H      9 PRO9    0.0800 BACKBONE
134 CB      -4.5313    -5.3930    -0.6146 C.3    9 PRO9   -0.1600 
135 HB2     -5.3316    -5.9842    -0.1680 H      9 PRO9    0.0800 
136 HB3     -4.9017    -4.4147    -0.9245 H      9 PRO9    0.0800 
137 CG      -3.9065    -6.1610    -1.7834 C.3    9 PRO9   -0.1600 
138 HG2     -3.3341    -5.4745    -2.4110 H      9 PRO9    0.0800 
139 HG3     -4.6583    -6.6811    -2.3778 H      9 PRO9    0.0800 
140 CD      -2.9488    -7.1381    -1.1009 C.3    9 PRO9    0.1401 
141 HD2     -2.0329    -7.2310    -1.6890 H      9 PRO9    0.0800 
142 HD3     -3.4359    -8.1093    -1.0037 H      9 PRO9    0.0800 
143 C       -2.4771    -4.0349     0.0819 C.2    9 PRO9    0.5690 BACKBONE
144 O       -1.5394    -4.1516    -0.7057 O.2    9 PRO9   -0.5700 BACKBONE
145 N       -2.8004    -2.8179     0.5875 N.am  10 LEU10  -0.6602 BACKBONE
146 CN      -3.9363    -2.6388     1.5283 C.3   10 LEU10   0.0601 
147 HN1     -4.7612    -3.2689     1.2297 H     10 LEU10   0.0800 
148 HN2     -4.2634    -1.6088     1.4945 H     10 LEU10   0.0800 
149 HN3     -3.5797    -2.8882     2.5199 H     10 LEU10   0.0800 
150 CA      -1.9812    -1.6199     0.2374 C.3   10 LEU10   0.2811 BACKBONE
151 HA      -1.0586    -1.9444    -0.2367 H     10 LEU10   0.0800 BACKBONE
152 CB      -2.7510    -0.7515    -0.7883 C.3   10 LEU10  -0.1600 
153 HB2     -3.6812    -0.4307    -0.3196 H     10 LEU10   0.0800 
154 HB3     -2.1717     0.1530    -0.9749 H     10 LEU10   0.0800 
155 CG      -3.0841    -1.4061    -2.1459 C.3   10 LEU10  -0.0800 
156 HG      -3.5828    -2.3624    -1.9771 H     10 LEU10   0.0800 
157 CD2     -1.8318    -1.6423    -3.0005 C.3   10 LEU10  -0.2400 
158 HD21    -1.3103    -0.7018    -3.1798 H     10 LEU10   0.0800 
159 HD22    -2.1157    -2.0814    -3.9573 H     10 LEU10   0.0800 
160 HD23    -1.1631    -2.3375    -2.4973 H     10 LEU10   0.0800 
161 CD1     -4.0422    -0.4968    -2.9273 C.3   10 LEU10  -0.2400 
162 HD11    -3.5773     0.4723    -3.1143 H     10 LEU10   0.0800 
163 HD12    -4.9606    -0.3470    -2.3579 H     10 LEU10   0.0800 
164 HD13    -4.2992    -0.9588    -3.8811 H     10 LEU10   0.0800 
165 C       -1.5461    -0.7224     1.4432 C.2   10 LEU10   0.5690 BACKBONE
166 O       -2.3639    -0.3022     2.2552 O.2   10 LEU10  -0.5700 BACKBONE
@<TRIPOS>BOND
  1   1   2  1   BACKBONE
  2   1   3  1   BACKBONE
  3   1 165  am  BACKBONE|INTERRES
  4   3   4  1   BACKBONE
  5   3   5  1   
  6   3   9  1   BACKBONE
  7   5   6  1   
  8   5   7  1   
  9   5   8  1   
 10   9  10  2   BACKBONE
 11   9  11  am  BACKBONE|INTERRES
 12  11  12  1   
 13  11  28  1   BACKBONE
 14  12  13  1   
 15  12  14  1   
 16  12  15  1   
 17  15  16  1   
 18  15  17  1   
 19  15  18  1   
 20  18  19  1   
 21  18  20  1   
 22  18  21  1   
 23  21  22  1   
 24  21  23  1   
 25  21  24  1   
 26  24  25  1   
 27  24  26  1   
 28  24  27  1   
 29  28  29  1   BACKBONE
 30  28  30  1   BACKBONE
 31  28  31  1   BACKBONE
 32  31  32  2   BACKBONE
 33  31  33  am  BACKBONE|INTERRES
 34  33  34  1   BACKBONE
 35  33  35  1   BACKBONE
 36  35  36  1   BACKBONE
 37  35  37  1   
 38  35  41  1   BACKBONE
 39  37  38  1   
 40  37  39  1   
 41  37  40  1   
 42  41  42  2   BACKBONE
 43  41  43  am  BACKBONE|INTERRES
 44  43  44  1   BACKBONE
 45  43  52  1   
 46  44  45  1   BACKBONE
 47  44  46  1   
 48  44  55  1   BACKBONE
 49  46  47  1   
 50  46  48  1   
 51  46  49  1   
 52  49  50  1   
 53  49  51  1   
 54  49  52  1   
 55  52  53  1   
 56  52  54  1   
 57  55  56  2   BACKBONE
 58  55  57  am  BACKBONE|INTERRES
 59  57  58  1   
 60  57  62  1   BACKBONE
 61  58  59  1   
 62  58  60  1   
 63  58  61  1   
 64  62  63  1   BACKBONE
 65  62  64  1   
 66  62  77  1   BACKBONE
 67  64  65  1   
 68  64  66  1   
 69  64  67  1   
 70  67  68  1   
 71  67  69  1   
 72  67  73  1   
 73  69  70  1   
 74  69  71  1   
 75  69  72  1   
 76  73  74  1   
 77  73  75  1   
 78  73  76  1   
 79  77  78  2   BACKBONE
 80  77  79  am  BACKBONE|INTERRES
 81  79  80  1   BACKBONE
 82  79  81  1   BACKBONE
 83  81  82  1   BACKBONE
 84  81  83  1   
 85  81  87  1   BACKBONE
 86  83  84  1   
 87  83  85  1   
 88  83  86  1   
 89  87  88  2   BACKBONE
 90  87  89  am  BACKBONE|INTERRES
 91  89  90  1   
 92  89 107  1   BACKBONE
 93  90  91  1   
 94  90  92  1   
 95  90  93  1   
 96  93  94  ar  
 97  93 100  ar  
 98  94  95  1   
 99  94  96  ar  
100  96  97  ar  
101  96 106  1   
102  97  98  ar  
103  97 102  1   
104  98  99  1   
105  98 100  ar  
106 100 101  1   
107 102 103  1   
108 103 104  1   
109 103 105  1   
110 103 106  1   
111 107 108  1   BACKBONE
112 107 109  1   BACKBONE
113 107 110  1   BACKBONE
114 110 111  2   BACKBONE
115 110 112  am  BACKBONE|INTERRES
116 112 113  1   BACKBONE
117 112 114  1   BACKBONE
118 114 115  1   BACKBONE
119 114 116  1   
120 114 129  1   BACKBONE
121 116 117  1   
122 116 118  1   
123 116 119  1   
124 119 120  1   
125 119 121  1   
126 119 125  1   
127 121 122  1   
128 121 123  1   
129 121 124  1   
130 125 126  1   
131 125 127  1   
132 125 128  1   
133 129 130  2   BACKBONE
134 129 131  am  BACKBONE|INTERRES
135 131 132  1   BACKBONE
136 131 140  1   
137 132 133  1   BACKBONE
138 132 134  1   
139 132 143  1   BACKBONE
140 134 135  1   
141 134 136  1   
142 134 137  1   
143 137 138  1   
144 137 139  1   
145 137 140  1   
146 140 141  1   
147 140 142  1   
148 143 144  2   BACKBONE
149 143 145  am  BACKBONE|INTERRES
150 145 146  1   
151 145 150  1   BACKBONE
152 146 147  1   
153 146 148  1   
154 146 149  1   
155 150 151  1   BACKBONE
156 150 152  1   
157 150 165  1   BACKBONE
158 152 153  1   
159 152 154  1   
160 152 155  1   
161 155 156  1   
162 155 157  1   
163 155 161  1   
164 157 158  1   
165 157 159  1   
166 157 160  1   
167 161 162  1   
168 161 163  1   
169 161 164  1   
170 165 166  2   BACKBONE
@<TRIPOS>SUBSTRUCTURE
  1 ALA1    3 RESIDUE 4 **** ALA 2
  2 FN4_2  28 RESIDUE 4 **** FN4 2
  3 ALA3   35 RESIDUE 4 **** ALA 2
  4 PRO4   44 RESIDUE 4 **** PRO 2
  5 LEU5   62 RESIDUE 4 **** LEU 2
  6 ALA6   81 RESIDUE 4 **** ALA 2
  7 FN3_7 107 RESIDUE 4 **** FN3 2
  8 LEU8  114 RESIDUE 4 **** LEU 2
  9 PRO9  132 RESIDUE 4 **** PRO 2
 10 LEU10 150 RESIDUE 4 **** LEU 2

# MOE 2019.01 (io_trps.svl 2018.10)
