# Supplementary material for: Lipid Composition Is Critical for Accurate Membrane Permeability Prediction of Cyclic Peptides by Molecular Dynamics Simulations
Source: J Chem Inf Model. 2022 Sep 2;62(18):4549–60. doi: 10.1021/acs.jcim.2c00931 (PMC9516681; doi:10.1021/acs.jcim.2c00931)
Supplement: Supplementary file 2 — ci2c00931_si_002.zip [file ci2c00931_si_002.zip › mol2files/B06.mol2]

@<TRIPOS>MOLECULE
NONAME
173 176 10 0 0 
BIOPOLYMER
USER_CHARGES


@<TRIPOS>ATOM
  1 N        0.3659    -9.1675    -0.8533 N.am   1 ALA1   -0.7301 BACKBONE
  2 H        0.9612    -9.1345    -1.6633 H      1 ALA1    0.3700 BACKBONE
  3 CA       0.7404   -10.1011     0.2164 C.3    1 ALA1    0.2811 BACKBONE
  4 HA       0.4467    -9.6776     1.1749 H      1 ALA1    0.0800 BACKBONE
  5 CB      -0.1030   -11.3707     0.0101 C.3    1 ALA1   -0.2400 
  6 HB1      0.1622   -11.8435    -0.9355 H      1 ALA1    0.0800 
  7 HB2     -1.1636   -11.1189     0.0083 H      1 ALA1    0.0800 
  8 HB3      0.0861   -12.0710     0.8240 H      1 ALA1    0.0800 
  9 C        2.2729   -10.4100     0.3209 C.2    1 ALA1    0.5690 BACKBONE
 10 O        2.6271   -11.5905     0.3072 O.2    1 ALA1   -0.5700 BACKBONE
 11 N        3.2276    -9.4417     0.3514 N.am   2 FN5_2  -0.6602 BACKBONE
 12 CT       2.9648    -7.9864     0.5602 C.3    2 FN5_2   0.1401 
 13 HT2      3.7169    -7.4246     0.0224 H      2 FN5_2   0.0800 
 14 HT3      1.9847    -7.6819     0.2283 H      2 FN5_2   0.0800 
 15 CU       3.0960    -7.7065     2.0853 C.3    2 FN5_2  -0.0800 
 16 HU       3.8266    -8.3673     2.5484 H      2 FN5_2   0.0800 
 17 CV2      1.7355    -7.9594     2.7824 C.3    2 FN5_2  -0.1600 
 18 HV22     0.9080    -7.6786     2.1261 H      2 FN5_2   0.0800 
 19 HV23     1.6432    -9.0175     3.0299 H      2 FN5_2   0.0800 
 20 CW2      1.6015    -7.1234     4.0610 C.3    2 FN5_2  -0.1600 
 21 HW22     0.6690    -7.3712     4.5713 H      2 FN5_2   0.0800 
 22 HW23     2.4327    -7.3560     4.7289 H      2 FN5_2   0.0800 
 23 CX       1.6141    -5.6191     3.7291 C.3    2 FN5_2  -0.1600 
 24 HX2      1.9993    -5.0743     4.5924 H      2 FN5_2   0.0800 
 25 HX3      0.5901    -5.2838     3.5546 H      2 FN5_2   0.0800 
 26 CW1      2.4528    -5.2667     2.4865 C.3    2 FN5_2  -0.1600 
 27 HW12     2.8501    -4.2550     2.5904 H      2 FN5_2   0.0800 
 28 HW13     1.8106    -5.2937     1.6050 H      2 FN5_2   0.0800 
 29 CV1      3.6061    -6.2578     2.2961 C.3    2 FN5_2  -0.1600 
 30 HV12     4.2182    -6.2277     3.1987 H      2 FN5_2   0.0800 
 31 HV13     4.2438    -5.9301     1.4732 H      2 FN5_2   0.0800 
 32 CA       4.6370    -9.9215     0.2707 C.3    2 FN5_2   0.2011 BACKBONE
 33 HA2      4.8361   -10.5431     1.1437 H      2 FN5_2   0.0800 BACKBONE
 34 HA3      4.7274   -10.5722    -0.6006 H      2 FN5_2   0.0800 BACKBONE
 35 C        5.7960    -8.9088     0.1652 C.2    2 FN5_2   0.5690 BACKBONE
 36 O        6.4001    -8.7946    -0.8915 O.2    2 FN5_2  -0.5700 BACKBONE
 37 N        6.2151    -8.3193     1.2898 N.am   3 ALA3   -0.7301 BACKBONE
 38 H        5.6578    -8.4616     2.1130 H      3 ALA3    0.3700 BACKBONE
 39 CA       7.3910    -7.4455     1.4296 C.3    3 ALA3    0.2811 BACKBONE
 40 HA       7.4001    -7.1658     2.4822 H      3 ALA3    0.0800 BACKBONE
 41 CB       8.6504    -8.3015     1.2061 C.3    3 ALA3   -0.2400 
 42 HB1      8.7004    -8.6179     0.1641 H      3 ALA3    0.0800 
 43 HB2      8.6196    -9.1828     1.8460 H      3 ALA3    0.0800 
 44 HB3      9.5507    -7.7319     1.4235 H      3 ALA3    0.0800 
 45 C        7.4157    -6.0835     0.6537 C.2    3 ALA3    0.5690 BACKBONE
 46 O        6.7913    -5.9243    -0.3954 O.2    3 ALA3   -0.5700 BACKBONE
 47 N        8.1631    -5.0702     1.1447 N.am   4 PRO4   -0.6602 BACKBONE
 48 CA       8.3036    -3.7867     0.4364 C.3    4 PRO4    0.2811 BACKBONE
 49 HA       8.6253    -4.0015    -0.5826 H      4 PRO4    0.0800 BACKBONE
 50 CB       9.4387    -3.0619     1.1899 C.3    4 PRO4   -0.1600 
 51 HB2     10.1518    -2.6083     0.5017 H      4 PRO4    0.0800 
 52 HB3      9.0111    -2.2987     1.8435 H      4 PRO4    0.0800 
 53 CG      10.1115    -4.1329     2.0473 C.3    4 PRO4   -0.1600 
 54 HG2     10.5655    -3.7142     2.9465 H      4 PRO4    0.0800 
 55 HG3     10.8479    -4.6799     1.4555 H      4 PRO4    0.0800 
 56 CD       8.9400    -5.0436     2.3747 C.3    4 PRO4    0.1401 
 57 HD2      8.3387    -4.6029     3.1742 H      4 PRO4    0.0800 
 58 HD3      9.3081    -6.0193     2.6871 H      4 PRO4    0.0800 
 59 C        7.0103    -2.9111     0.3716 C.2    4 PRO4    0.5690 BACKBONE
 60 O        6.0269    -3.2554     1.0265 O.2    4 PRO4   -0.5700 BACKBONE
 61 N        7.0104    -1.7241    -0.2929 N.am   5 LEU5   -0.6602 BACKBONE
 62 CN       8.1867    -1.2071    -1.0416 C.3    5 LEU5    0.0601 
 63 HN1      8.7753    -2.0327    -1.4136 H      5 LEU5    0.0800 
 64 HN2      8.7567    -0.5847    -0.3640 H      5 LEU5    0.0800 
 65 HN3      7.8469    -0.6270    -1.8882 H      5 LEU5    0.0800 
 66 CA       5.8824    -0.7784    -0.0545 C.3    5 LEU5    0.2811 BACKBONE
 67 HA       4.9618    -1.3498     0.0730 H      5 LEU5    0.0800 BACKBONE
 68 CB       6.1850    -0.0352     1.2798 C.3    5 LEU5   -0.1600 
 69 HB2      6.8267    -0.6595     1.9009 H      5 LEU5    0.0800 
 70 HB3      6.7703     0.8594     1.0699 H      5 LEU5    0.0800 
 71 CG       4.9719     0.3636     2.1464 C.3    5 LEU5   -0.0800 
 72 HG       5.3083     1.1257     2.8528 H      5 LEU5    0.0800 
 73 CD2      4.4952    -0.8415     2.9672 C.3    5 LEU5   -0.2400 
 74 HD21     4.2156    -1.6634     2.3088 H      5 LEU5    0.0800 
 75 HD22     3.6340    -0.5648     3.5736 H      5 LEU5    0.0800 
 76 HD23     5.2908    -1.1847     3.6282 H      5 LEU5    0.0800 
 77 CD1      3.7965     0.9513     1.3518 C.3    5 LEU5   -0.2400 
 78 HD11     3.3492     0.1968     0.7023 H      5 LEU5    0.0800 
 79 HD12     4.1355     1.7960     0.7510 H      5 LEU5    0.0800 
 80 HD13     3.0284     1.3028     2.0398 H      5 LEU5    0.0800 
 81 C        5.6238     0.2310    -1.2286 C.2    5 LEU5    0.5690 BACKBONE
 82 O        6.0283     1.3885    -1.1768 O.2    5 LEU5   -0.5700 BACKBONE
 83 N        5.1146    -0.1097    -2.4118 N.am   6 ALA6   -0.7301 BACKBONE
 84 H        5.0223     0.6866    -3.0184 H      6 ALA6    0.3700 BACKBONE
 85 CA       4.5192    -1.3572    -2.8935 C.3    6 ALA6    0.2811 BACKBONE
 86 HA       4.0242    -1.0515    -3.8165 H      6 ALA6    0.0800 BACKBONE
 87 CB       5.6295    -2.2717    -3.4354 C.3    6 ALA6   -0.2400 
 88 HB1      6.2958    -2.6030    -2.6472 H      6 ALA6    0.0800 
 89 HB2      6.2261    -1.7104    -4.1541 H      6 ALA6    0.0800 
 90 HB3      5.2035    -3.1237    -3.9578 H      6 ALA6    0.0800 
 91 C        3.2734    -1.8743    -2.0893 C.2    6 ALA6    0.5690 BACKBONE
 92 O        2.3004    -1.1184    -2.1045 O.2    6 ALA6   -0.5700 BACKBONE
 93 N        3.1380    -3.0925    -1.5029 N.am   7 FN2_7  -0.6602 BACKBONE
 94 CT       4.1230    -4.1908    -1.4445 C.3    7 FN2_7   0.1401 
 95 HT2      5.1325    -3.8350    -1.5345 H      7 FN2_7   0.0800 
 96 HT3      4.0131    -4.7370    -0.5160 H      7 FN2_7   0.0800 
 97 CU       3.7311    -5.1037    -2.6230 C.3    7 FN2_7  -0.1600 
 98 HU2      3.5809    -4.5223    -3.5313 H      7 FN2_7   0.0800 
 99 HU3      2.8129    -5.6359    -2.3978 H      7 FN2_7   0.0800 
100 CV       4.8312    -6.1328    -2.8610 C.3    7 FN2_7   0.1200 
101 HV2      4.8292    -6.8750    -2.0613 H      7 FN2_7   0.0800 
102 HV3      5.8066    -5.6448    -2.9027 H      7 FN2_7   0.0800 
103 OW       4.5142    -6.7079    -4.1260 O.3    7 FN2_7  -0.5600 
104 CX       5.1932    -7.8972    -4.5041 C.3    7 FN2_7   0.2000 
105 HX       5.0290    -8.0238    -5.5760 H      7 FN2_7   0.0800 
106 CY2      4.5518    -9.0978    -3.8087 C.3    7 FN2_7  -0.2400 
107 HY21     4.6803    -9.0258    -2.7324 H      7 FN2_7   0.0800 
108 HY22     5.0145   -10.0184    -4.1629 H      7 FN2_7   0.0800 
109 HY23     3.4878    -9.1176    -4.0402 H      7 FN2_7   0.0800 
110 CY1      6.7073    -7.8292    -4.2824 C.3    7 FN2_7  -0.2400 
111 HY11     6.9397    -7.8117    -3.2179 H      7 FN2_7   0.0800 
112 HY12     7.1027    -6.9309    -4.7552 H      7 FN2_7   0.0800 
113 HY13     7.1805    -8.7035    -4.7275 H      7 FN2_7   0.0800 
114 CA       1.8069    -3.4513    -0.9589 C.3    7 FN2_7   0.2011 BACKBONE
115 HA2      1.0633    -3.2903    -1.7374 H      7 FN2_7   0.0800 BACKBONE
116 HA3      1.7709    -4.5105    -0.7108 H      7 FN2_7   0.0800 BACKBONE
117 C        1.3145    -2.7070     0.2944 C.2    7 FN2_7   0.5690 BACKBONE
118 O        2.0860    -2.2358     1.1200 O.2    7 FN2_7  -0.5700 BACKBONE
119 N        0.0015    -2.7636     0.5077 N.am   8 LEU8   -0.7301 BACKBONE
120 H       -0.5340    -3.2965    -0.1586 H      8 LEU8    0.3700 BACKBONE
121 CA      -0.6278    -2.6482     1.8200 C.3    8 LEU8    0.2811 BACKBONE
122 HA       0.0992    -2.8750     2.6001 H      8 LEU8    0.0800 BACKBONE
123 CB      -1.1676    -1.2149     2.0175 C.3    8 LEU8   -0.1600 
124 HB2     -1.7604    -0.9580     1.1390 H      8 LEU8    0.0800 
125 HB3     -1.8389    -1.2241     2.8770 H      8 LEU8    0.0800 
126 CG      -0.1132    -0.1135     2.2468 C.3    8 LEU8   -0.0800 
127 HG       0.6036    -0.1186     1.4220 H      8 LEU8    0.0800 
128 CD2      0.6413    -0.3131     3.5694 C.3    8 LEU8   -0.2400 
129 HD21    -0.0582    -0.3719     4.4034 H      8 LEU8    0.0800 
130 HD22     1.3249     0.5198     3.7341 H      8 LEU8    0.0800 
131 HD23     1.2328    -1.2279     3.5286 H      8 LEU8    0.0800 
132 CD1     -0.8033     1.2568     2.2742 C.3    8 LEU8   -0.2400 
133 HD11    -1.5240     1.3029     3.0914 H      8 LEU8    0.0800 
134 HD12    -1.3182     1.4298     1.3285 H      8 LEU8    0.0800 
135 HD13    -0.0579     2.0417     2.4087 H      8 LEU8    0.0800 
136 C       -1.7830    -3.6779     1.9749 C.2    8 LEU8    0.5690 BACKBONE
137 O       -1.8848    -4.3282     3.0139 O.2    8 LEU8   -0.5700 BACKBONE
138 N       -2.7757    -3.6844     1.0576 N.am   9 PRO9   -0.6602 BACKBONE
139 CA      -3.0092    -4.8115     0.1328 C.3    9 PRO9    0.2811 BACKBONE
140 HA      -3.5864    -4.3814    -0.6833 H      9 PRO9    0.0800 BACKBONE
141 CB      -3.9513    -5.7264     0.9162 C.3    9 PRO9   -0.1600 
142 HB2     -4.5228    -6.3909     0.2717 H      9 PRO9    0.0800 
143 HB3     -3.3676    -6.3059     1.6358 H      9 PRO9    0.0800 
144 CG      -4.8575    -4.7332     1.6512 C.3    9 PRO9   -0.1600 
145 HG2     -4.9977    -5.0512     2.6859 H      9 PRO9    0.0800 
146 HG3     -5.8210    -4.6367     1.1494 H      9 PRO9    0.0800 
147 CD      -4.1031    -3.4000     1.5989 C.3    9 PRO9    0.1401 
148 HD2     -4.0488    -2.9649     2.6007 H      9 PRO9    0.0800 
149 HD3     -4.6259    -2.7026     0.9413 H      9 PRO9    0.0800 
150 C       -1.8176    -5.5614    -0.5559 C.2    9 PRO9    0.5690 BACKBONE
151 O       -0.6666    -5.3948    -0.1574 O.2    9 PRO9   -0.5700 BACKBONE
152 N       -2.0406    -6.3688    -1.6286 N.am  10 LEU10  -0.6602 BACKBONE
153 CN      -3.3551    -6.5107    -2.2920 C.3   10 LEU10   0.0601 
154 HN1     -3.1863    -6.8560    -3.3036 H     10 LEU10   0.0800 
155 HN2     -3.8489    -5.5507    -2.3323 H     10 LEU10   0.0800 
156 HN3     -3.9287    -7.2407    -1.7356 H     10 LEU10   0.0800 
157 CA      -1.0569    -7.4289    -1.9695 C.3   10 LEU10   0.2811 BACKBONE
158 HA      -1.5334    -8.1229    -2.6616 H     10 LEU10   0.0800 BACKBONE
159 CB       0.1508    -6.8479    -2.7491 C.3   10 LEU10  -0.1600 
160 HB2      0.6650    -6.1189    -2.1288 H     10 LEU10   0.0800 
161 HB3      0.8525    -7.6612    -2.9276 H     10 LEU10   0.0800 
162 CG      -0.1949    -6.2194    -4.1197 C.3   10 LEU10  -0.0800 
163 HG      -1.0832    -6.7043    -4.5299 H     10 LEU10   0.0800 
164 CD2      0.9589    -6.4348    -5.1103 C.3   10 LEU10  -0.2400 
165 HD21     1.8765    -5.9808    -4.7345 H     10 LEU10   0.0800 
166 HD22     0.7145    -5.9859    -6.0740 H     10 LEU10   0.0800 
167 HD23     1.1330    -7.5005    -5.2628 H     10 LEU10   0.0800 
168 CD1     -0.4487    -4.7075    -4.0234 C.3   10 LEU10  -0.2400 
169 HD11    -1.2391    -4.4922    -3.3069 H     10 LEU10   0.0800 
170 HD12    -0.7523    -4.3211    -4.9973 H     10 LEU10   0.0800 
171 HD13     0.4617    -4.1933    -3.7142 H     10 LEU10   0.0800 
172 C       -0.6835    -8.3402    -0.7556 C.2   10 LEU10   0.5690 BACKBONE
173 O       -1.4205    -8.4071     0.2269 O.2   10 LEU10  -0.5700 BACKBONE
@<TRIPOS>BOND
  1   1   2  1   BACKBONE
  2   1   3  1   BACKBONE
  3   1 172  am  BACKBONE|INTERRES
  4   3   4  1   BACKBONE
  5   3   5  1   
  6   3   9  1   BACKBONE
  7   5   6  1   
  8   5   7  1   
  9   5   8  1   
 10   9  10  2   BACKBONE
 11   9  11  am  BACKBONE|INTERRES
 12  11  12  1   
 13  11  32  1   BACKBONE
 14  12  13  1   
 15  12  14  1   
 16  12  15  1   
 17  15  16  1   
 18  15  17  1   
 19  15  29  1   
 20  17  18  1   
 21  17  19  1   
 22  17  20  1   
 23  20  21  1   
 24  20  22  1   
 25  20  23  1   
 26  23  24  1   
 27  23  25  1   
 28  23  26  1   
 29  26  27  1   
 30  26  28  1   
 31  26  29  1   
 32  29  30  1   
 33  29  31  1   
 34  32  33  1   BACKBONE
 35  32  34  1   BACKBONE
 36  32  35  1   BACKBONE
 37  35  36  2   BACKBONE
 38  35  37  am  BACKBONE|INTERRES
 39  37  38  1   BACKBONE
 40  37  39  1   BACKBONE
 41  39  40  1   BACKBONE
 42  39  41  1   
 43  39  45  1   BACKBONE
 44  41  42  1   
 45  41  43  1   
 46  41  44  1   
 47  45  46  2   BACKBONE
 48  45  47  am  BACKBONE|INTERRES
 49  47  48  1   BACKBONE
 50  47  56  1   
 51  48  49  1   BACKBONE
 52  48  50  1   
 53  48  59  1   BACKBONE
 54  50  51  1   
 55  50  52  1   
 56  50  53  1   
 57  53  54  1   
 58  53  55  1   
 59  53  56  1   
 60  56  57  1   
 61  56  58  1   
 62  59  60  2   BACKBONE
 63  59  61  am  BACKBONE|INTERRES
 64  61  62  1   
 65  61  66  1   BACKBONE
 66  62  63  1   
 67  62  64  1   
 68  62  65  1   
 69  66  67  1   BACKBONE
 70  66  68  1   
 71  66  81  1   BACKBONE
 72  68  69  1   
 73  68  70  1   
 74  68  71  1   
 75  71  72  1   
 76  71  73  1   
 77  71  77  1   
 78  73  74  1   
 79  73  75  1   
 80  73  76  1   
 81  77  78  1   
 82  77  79  1   
 83  77  80  1   
 84  81  82  2   BACKBONE
 85  81  83  am  BACKBONE|INTERRES
 86  83  84  1   BACKBONE
 87  83  85  1   BACKBONE
 88  85  86  1   BACKBONE
 89  85  87  1   
 90  85  91  1   BACKBONE
 91  87  88  1   
 92  87  89  1   
 93  87  90  1   
 94  91  92  2   BACKBONE
 95  91  93  am  BACKBONE|INTERRES
 96  93  94  1   
 97  93 114  1   BACKBONE
 98  94  95  1   
 99  94  96  1   
100  94  97  1   
101  97  98  1   
102  97  99  1   
103  97 100  1   
104 100 101  1   
105 100 102  1   
106 100 103  1   
107 103 104  1   
108 104 105  1   
109 104 106  1   
110 104 110  1   
111 106 107  1   
112 106 108  1   
113 106 109  1   
114 110 111  1   
115 110 112  1   
116 110 113  1   
117 114 115  1   BACKBONE
118 114 116  1   BACKBONE
119 114 117  1   BACKBONE
120 117 118  2   BACKBONE
121 117 119  am  BACKBONE|INTERRES
122 119 120  1   BACKBONE
123 119 121  1   BACKBONE
124 121 122  1   BACKBONE
125 121 123  1   
126 121 136  1   BACKBONE
127 123 124  1   
128 123 125  1   
129 123 126  1   
130 126 127  1   
131 126 128  1   
132 126 132  1   
133 128 129  1   
134 128 130  1   
135 128 131  1   
136 132 133  1   
137 132 134  1   
138 132 135  1   
139 136 137  2   BACKBONE
140 136 138  am  BACKBONE|INTERRES
141 138 139  1   BACKBONE
142 138 147  1   
143 139 140  1   BACKBONE
144 139 141  1   
145 139 150  1   BACKBONE
146 141 142  1   
147 141 143  1   
148 141 144  1   
149 144 145  1   
150 144 146  1   
151 144 147  1   
152 147 148  1   
153 147 149  1   
154 150 151  2   BACKBONE
155 150 152  am  BACKBONE|INTERRES
156 152 153  1   
157 152 157  1   BACKBONE
158 153 154  1   
159 153 155  1   
160 153 156  1   
161 157 158  1   BACKBONE
162 157 159  1   
163 157 172  1   BACKBONE
164 159 160  1   
165 159 161  1   
166 159 162  1   
167 162 163  1   
168 162 164  1   
169 162 168  1   
170 164 165  1   
171 164 166  1   
172 164 167  1   
173 168 169  1   
174 168 170  1   
175 168 171  1   
176 172 173  2   BACKBONE
@<TRIPOS>SUBSTRUCTURE
  1 ALA1    3 RESIDUE 4 **** ALA 2
  2 FN5_2  32 RESIDUE 4 **** FN5 2
  3 ALA3   39 RESIDUE 4 **** ALA 2
  4 PRO4   48 RESIDUE 4 **** PRO 2
  5 LEU5   66 RESIDUE 4 **** LEU 2
  6 ALA6   85 RESIDUE 4 **** ALA 2
  7 FN2_7 114 RESIDUE 4 **** FN2 2
  8 LEU8  121 RESIDUE 4 **** LEU 2
  9 PRO9  139 RESIDUE 4 **** PRO 2
 10 LEU10 157 RESIDUE 4 **** LEU 2

# MOE 2019.01 (io_trps.svl 2018.10)
