# Supplementary material for: Lipid Composition Is Critical for Accurate Membrane Permeability Prediction of Cyclic Peptides by Molecular Dynamics Simulations
Source: J Chem Inf Model. 2022 Sep 2;62(18):4549–60. doi: 10.1021/acs.jcim.2c00931 (PMC9516681; doi:10.1021/acs.jcim.2c00931)
Supplement: Supplementary file 2 — ci2c00931_si_002.zip [file ci2c00931_si_002.zip › mol2files/A03.mol2]

@<TRIPOS>MOLECULE
NONAME
158 161 10 0 0 
BIOPOLYMER
USER_CHARGES


@<TRIPOS>ATOM
  1 N       -6.3227    -2.6687     0.8737 N.am   1 LEU1    -0.7301 BACKBONE
  2 H       -7.2093    -2.2291     1.0630 H      1 LEU1     0.3700 BACKBONE
  3 CA      -5.4711    -3.0348     2.0180 C.3    1 LEU1     0.2811 BACKBONE
  4 HA      -5.9965    -2.7292     2.9216 H      1 LEU1     0.0800 BACKBONE
  5 CB      -5.3270    -4.5730     2.1210 C.3    1 LEU1    -0.1600 
  6 HB2     -5.0591    -4.9742     1.1430 H      1 LEU1     0.0800 
  7 HB3     -4.4862    -4.7783     2.7843 H      1 LEU1     0.0800 
  8 CG      -6.5415    -5.3409     2.6917 C.3    1 LEU1    -0.0800 
  9 HG      -6.7619    -4.9597     3.6918 H      1 LEU1     0.0800 
 10 CD2     -6.1663    -6.8242     2.8171 C.3    1 LEU1    -0.2400 
 11 HD21    -5.9475    -7.2430     1.8335 H      1 LEU1     0.0800 
 12 HD22    -6.9879    -7.3829     3.2674 H      1 LEU1     0.0800 
 13 HD23    -5.2866    -6.9358     3.4526 H      1 LEU1     0.0800 
 14 CD1     -7.8119    -5.2358     1.8362 C.3    1 LEU1    -0.2400 
 15 HD11    -7.5861    -5.4915     0.7999 H      1 LEU1     0.0800 
 16 HD12    -8.2130    -4.2251     1.8874 H      1 LEU1     0.0800 
 17 HD13    -8.5751    -5.9171     2.2143 H      1 LEU1     0.0800 
 18 C       -4.1233    -2.2395     2.0555 C.2    1 LEU1     0.5690 BACKBONE
 19 O       -3.0525    -2.8462     2.1317 O.2    1 LEU1    -0.5700 BACKBONE
 20 N       -4.1402    -0.8835     2.0062 N.am   2 ALA2    -0.6602 BACKBONE
 21 CN      -5.3696    -0.0825     2.2044 C.3    2 ALA2     0.0601 
 22 HN1     -5.0874     0.9102     2.5309 H      2 ALA2     0.0800 
 23 HN2     -5.9801    -0.5473     2.9652 H      2 ALA2     0.0800 
 24 HN3     -5.8860    -0.0311     1.2569 H      2 ALA2     0.0800 
 25 CA      -2.9459    -0.1216     1.5913 C.3    2 ALA2     0.2811 BACKBONE
 26 HA      -3.2552     0.9009     1.3695 H      2 ALA2     0.0800 BACKBONE
 27 CB      -1.9987    -0.0241     2.8047 C.3    2 ALA2    -0.2400 
 28 HB1     -1.6976    -1.0147     3.1404 H      2 ALA2     0.0800 
 29 HB2     -2.5135     0.4781     3.6226 H      2 ALA2     0.0800 
 30 HB3     -1.1034     0.5322     2.5468 H      2 ALA2     0.0800 
 31 C       -2.2963    -0.6035     0.2550 C.2    2 ALA2     0.5690 BACKBONE
 32 O       -2.7189    -0.2087    -0.8286 O.2    2 ALA2    -0.5700 BACKBONE
 33 N       -1.2802    -1.4649     0.3276 N.am   3 ALA3    -0.7301 BACKBONE
 34 H       -1.1770    -1.8966     1.2340 H      3 ALA3     0.3700 BACKBONE
 35 CA      -0.6734    -2.1752    -0.8025 C.3    3 ALA3     0.2811 BACKBONE
 36 HA       0.0783    -2.8082    -0.3314 H      3 ALA3     0.0800 BACKBONE
 37 CB      -1.7027    -3.1670    -1.3631 C.3    3 ALA3    -0.2400 
 38 HB1     -2.4621    -2.6253    -1.9269 H      3 ALA3     0.0800 
 39 HB2     -2.1843    -3.7087    -0.5483 H      3 ALA3     0.0800 
 40 HB3     -1.2125    -3.8806    -2.0247 H      3 ALA3     0.0800 
 41 C        0.1722    -1.4393    -1.9014 C.2    3 ALA3     0.5690 BACKBONE
 42 O        0.4578    -2.0756    -2.9159 O.2    3 ALA3    -0.5700 BACKBONE
 43 N        0.8009    -0.2551    -1.7259 N.am   4 PRO4    -0.6602 BACKBONE
 44 CA       0.6255     0.7941    -0.7124 C.3    4 PRO4     0.2811 BACKBONE
 45 HA       1.4323     0.5113    -0.4954 H      4 PRO4     0.0800 BACKBONE
 46 CB       2.0063     0.9348     0.1231 C.3    4 PRO4    -0.1600 
 47 HB2      2.0874     0.3351     1.0711 H      4 PRO4     0.0800 
 48 HB3      2.1666     1.9840     0.4147 H      4 PRO4     0.0800 
 49 CG       3.2036     0.5018    -1.0236 C.3    4 PRO4    -0.1600 
 50 HG2      3.8743    -0.2563    -0.6173 H      4 PRO4     0.0800 
 51 HG3      3.7489     1.3753    -1.3831 H      4 PRO4     0.0800 
 52 CD       2.2684    -0.1172    -2.2029 C.3    4 PRO4     0.1401 
 53 HD2      2.6730    -1.0852    -2.5072 H      4 PRO4     0.0800 
 54 HD3      2.2941     0.5451    -3.0702 H      4 PRO4     0.0800 
 55 C       -0.4324     1.8494    -0.2767 C.2    4 PRO4     0.5690 BACKBONE
 56 O       -0.4667     2.1987     0.9037 O.2    4 PRO4    -0.5700 BACKBONE
 57 N       -1.2922     2.3880    -1.1689 N.am   5 FN1_5   -0.6602 BACKBONE
 58 CT      -1.2862     2.0448    -2.6043 C.3    5 FN1_5    0.1401 
 59 HT2     -1.1111     0.9886    -2.7545 H      5 FN1_5    0.0800 
 60 HT3     -2.2206     2.3440    -3.0633 H      5 FN1_5    0.0800 
 61 CU      -0.1588     2.8755    -3.2350 C.3    5 FN1_5   -0.2400 
 62 HU1      0.7955     2.6068    -2.7865 H      5 FN1_5    0.0800 
 63 HU2     -0.3708     3.9334    -3.0788 H      5 FN1_5    0.0800 
 64 HU3     -0.1448     2.6536    -4.3016 H      5 FN1_5    0.0800 
 65 CA      -2.4426     3.2101    -0.7344 C.3    5 FN1_5    0.2011 BACKBONE
 66 HA2     -3.3401     2.8123    -1.2058 H      5 FN1_5    0.0800 BACKBONE
 67 HA3     -2.6119     3.1278     0.3372 H      5 FN1_5    0.0800 BACKBONE
 68 C       -2.3539     4.6998    -1.1334 C.2    5 FN1_5    0.5690 BACKBONE
 69 O       -2.7193     5.0675    -2.2431 O.2    5 FN1_5   -0.5700 BACKBONE
 70 N       -1.9484     5.6397    -0.2822 N.am   6 LEU6    -0.7301 BACKBONE
 71 H       -1.9898     6.5794    -0.6379 H      6 LEU6     0.3700 BACKBONE
 72 CA      -1.4939     5.4652     1.0997 C.3    6 LEU6     0.2811 BACKBONE
 73 HA      -1.0319     4.4904     1.1867 H      6 LEU6     0.0800 BACKBONE
 74 CB      -0.4221     6.5238     1.4329 C.3    6 LEU6    -0.1600 
 75 HB2     -0.8439     7.5122     1.2441 H      6 LEU6     0.0800 
 76 HB3     -0.2423     6.4663     2.5072 H      6 LEU6     0.0800 
 77 CG       0.9574     6.4273     0.7397 C.3    6 LEU6    -0.0800 
 78 HG       1.6065     7.1561     1.2319 H      6 LEU6     0.0800 
 79 CD2      0.9283     6.7897    -0.7520 C.3    6 LEU6    -0.2400 
 80 HD21     0.4180     6.0196    -1.3309 H      6 LEU6     0.0800 
 81 HD22     1.9485     6.8782    -1.1271 H      6 LEU6     0.0800 
 82 HD23     0.4224     7.7448    -0.8960 H      6 LEU6     0.0800 
 83 CD1      1.6040     5.0462     0.9059 C.3    6 LEU6    -0.2400 
 84 HD11     1.0649     4.3041     0.3177 H      6 LEU6     0.0800 
 85 HD12     1.5995     4.7505     1.9554 H      6 LEU6     0.0800 
 86 HD13     2.6364     5.0800     0.5562 H      6 LEU6     0.0800 
 87 C       -2.6895     5.5540     2.0978 C.2    6 LEU6     0.5690 BACKBONE
 88 O       -3.4923     6.4759     1.9529 O.2    6 LEU6    -0.5700 BACKBONE
 89 N       -2.8683     4.6323     3.0772 N.am   7 ALA7    -0.6602 BACKBONE
 90 CN      -1.8293     3.6361     3.4136 C.3    7 ALA7     0.0601 
 91 HN1     -1.9350     3.3682     4.4569 H      7 ALA7     0.0800 
 92 HN2     -0.8492     4.0667     3.2591 H      7 ALA7     0.0800 
 93 HN3     -1.9915     2.7771     2.7781 H      7 ALA7     0.0800 
 94 CA      -4.1812     4.3986     3.7460 C.3    7 ALA7     0.2811 BACKBONE
 95 HA      -4.0792     3.5058     4.3641 H      7 ALA7     0.0800 BACKBONE
 96 CB      -4.4643     5.5401     4.7321 C.3    7 ALA7    -0.2400 
 97 HB1     -4.6786     6.4618     4.1917 H      7 ALA7     0.0800 
 98 HB2     -3.6014     5.6928     5.3795 H      7 ALA7     0.0800 
 99 HB3     -5.3310     5.2833     5.3411 H      7 ALA7     0.0800 
100 C       -5.4026     4.0640     2.8323 C.2    7 ALA7     0.5690 BACKBONE
101 O       -6.2360     3.2419     3.2032 O.2    7 ALA7    -0.5700 BACKBONE
102 N       -5.4855     4.6155     1.6244 N.am   8 LEU8    -0.7301 BACKBONE
103 H       -4.8149     5.3466     1.4164 H      8 LEU8     0.3700 BACKBONE
104 CA      -6.4412     4.2645     0.5764 C.3    8 LEU8     0.2811 BACKBONE
105 HA      -7.4482     4.4224     0.9598 H      8 LEU8     0.0800 BACKBONE
106 CB      -6.1688     5.2207    -0.6051 C.3    8 LEU8    -0.1600 
107 HB2     -5.1261     5.0964    -0.8962 H      8 LEU8     0.0800 
108 HB3     -6.7632     4.9193    -1.4656 H      8 LEU8     0.0800 
109 CG      -6.4263     6.7158    -0.3265 C.3    8 LEU8    -0.0800 
110 HG      -5.8288     7.0393     0.5297 H      8 LEU8     0.0800 
111 CD2     -7.9056     7.0049    -0.0347 C.3    8 LEU8    -0.2400 
112 HD21    -8.5306     6.6540    -0.8566 H      8 LEU8     0.0800 
113 HD22    -8.0528     8.0788     0.0884 H      8 LEU8     0.0800 
114 HD23    -8.2114     6.5163     0.8904 H      8 LEU8     0.0800 
115 CD1     -5.9848     7.5313    -1.5485 C.3    8 LEU8    -0.2400 
116 HD11    -6.5656     7.2471    -2.4269 H      8 LEU8     0.0800 
117 HD12    -4.9268     7.3538    -1.7505 H      8 LEU8     0.0800 
118 HD13    -6.1246     8.5956    -1.3559 H      8 LEU8     0.0800 
119 C       -6.3450     2.7800     0.1100 C.2    8 LEU8     0.5690 BACKBONE
120 O       -5.2684     2.1871     0.1860 O.2    8 LEU8    -0.5700 BACKBONE
121 N       -7.4072     2.1805    -0.4679 N.am   9 PRO9    -0.6602 BACKBONE
122 CA      -7.3302     0.8652    -1.1120 C.3    9 PRO9     0.2811 BACKBONE
123 HA      -6.3016     0.5060    -1.1406 H      9 PRO9     0.0800 BACKBONE
124 CB      -7.7891     1.2165    -2.5294 C.3    9 PRO9    -0.1600 
125 HB2     -8.1285     0.3421    -3.0851 H      9 PRO9     0.0800 
126 HB3     -6.9655     1.7018    -3.0561 H      9 PRO9     0.0800 
127 CG      -8.9216     2.2314    -2.2927 C.3    9 PRO9    -0.1600 
128 HG2     -9.8897     1.7281    -2.2856 H      9 PRO9     0.0800 
129 HG3     -8.9079     3.0108    -3.0559 H      9 PRO9     0.0800 
130 CD      -8.6461     2.8156    -0.9016 C.3    9 PRO9     0.1401 
131 HD2     -9.4567     2.5506    -0.2179 H      9 PRO9     0.0800 
132 HD3     -8.5783     3.9002    -0.9631 H      9 PRO9     0.0800 
133 C       -8.2446    -0.2463    -0.4878 C.2    9 PRO9     0.5690 BACKBONE
134 O       -9.1426     0.0569     0.2981 O.2    9 PRO9    -0.5700 BACKBONE
135 N       -8.1290    -1.5354    -0.8922 N.am  10 FN6_10  -0.6602 BACKBONE
136 CT      -9.1991    -2.5239    -0.5851 C.3   10 FN6_10   0.1401 
137 HT2     -8.7444    -3.4762    -0.3458 H     10 FN6_10   0.0800 
138 HT3     -9.8419    -2.1884     0.2195 H     10 FN6_10   0.0800 
139 CU     -10.0407    -2.7038    -1.8701 C.3   10 FN6_10  -0.0800 
140 HU      -9.4144    -2.9049    -2.7416 H     10 FN6_10   0.0800 
141 CV2    -10.8920    -1.4440    -2.1496 C.3   10 FN6_10  -0.1600 
142 HV22   -10.2722    -0.7073    -2.6573 H     10 FN6_10   0.0800 
143 HV23   -11.2413    -1.0067    -1.2130 H     10 FN6_10   0.0800 
144 CW2    -12.1206    -1.7416    -3.0256 C.3   10 FN6_10   0.1200 
145 HW22   -12.2768    -0.9187    -3.7248 H     10 FN6_10   0.0800 
146 HW23   -13.0085    -1.8319    -2.3965 H     10 FN6_10   0.0800 
147 OX     -11.9268    -2.9494    -3.7458 O.3   10 FN6_10  -0.5600 
148 CW1    -11.8774    -4.1056    -2.9145 C.3   10 FN6_10   0.1200 
149 HW12   -12.8854    -4.3695    -2.5897 H     10 FN6_10   0.0800 
150 HW13   -11.4878    -4.9324    -3.5107 H     10 FN6_10   0.0800 
151 CV1    -10.9797    -3.9074    -1.6781 C.3   10 FN6_10  -0.1600 
152 HV12   -11.6158    -3.7378    -0.8078 H     10 FN6_10   0.0800 
153 HV13   -10.3981    -4.8152    -1.5125 H     10 FN6_10   0.0800 
154 CA      -6.8890    -2.1122    -1.4660 C.3   10 FN6_10   0.2011 BACKBONE
155 HA2     -7.1460    -2.9250    -2.1447 H     10 FN6_10   0.0800 BACKBONE
156 HA3     -6.3337    -1.3799    -2.0490 H     10 FN6_10   0.0800 BACKBONE
157 C       -5.9356    -2.6978    -0.4061 C.2   10 FN6_10   0.5690 BACKBONE
158 O       -4.8912    -3.2220    -0.7600 O.2   10 FN6_10  -0.5700 BACKBONE
@<TRIPOS>BOND
  1   1   2  1   BACKBONE
  2   1   3  1   BACKBONE
  3   1 157  am  BACKBONE|INTERRES
  4   3   4  1   BACKBONE
  5   3   5  1   
  6   3  18  1   BACKBONE
  7   5   6  1   
  8   5   7  1   
  9   5   8  1   
 10   8   9  1   
 11   8  10  1   
 12   8  14  1   
 13  10  11  1   
 14  10  12  1   
 15  10  13  1   
 16  14  15  1   
 17  14  16  1   
 18  14  17  1   
 19  18  19  2   BACKBONE
 20  18  20  am  BACKBONE|INTERRES
 21  20  21  1   
 22  20  25  1   BACKBONE
 23  21  22  1   
 24  21  23  1   
 25  21  24  1   
 26  25  26  1   BACKBONE
 27  25  27  1   
 28  25  31  1   BACKBONE
 29  27  28  1   
 30  27  29  1   
 31  27  30  1   
 32  31  32  2   BACKBONE
 33  31  33  am  BACKBONE|INTERRES
 34  33  34  1   BACKBONE
 35  33  35  1   BACKBONE
 36  35  36  1   BACKBONE
 37  35  37  1   
 38  35  41  1   BACKBONE
 39  37  38  1   
 40  37  39  1   
 41  37  40  1   
 42  41  42  2   BACKBONE
 43  41  43  am  BACKBONE|INTERRES
 44  43  44  1   BACKBONE
 45  43  52  1   
 46  44  45  1   BACKBONE
 47  44  46  1   
 48  44  55  1   BACKBONE
 49  46  47  1   
 50  46  48  1   
 51  46  49  1   
 52  49  50  1   
 53  49  51  1   
 54  49  52  1   
 55  52  53  1   
 56  52  54  1   
 57  55  56  2   BACKBONE
 58  55  57  am  BACKBONE|INTERRES
 59  57  58  1   
 60  57  65  1   BACKBONE
 61  58  59  1   
 62  58  60  1   
 63  58  61  1   
 64  61  62  1   
 65  61  63  1   
 66  61  64  1   
 67  65  66  1   BACKBONE
 68  65  67  1   BACKBONE
 69  65  68  1   BACKBONE
 70  68  69  2   BACKBONE
 71  68  70  am  BACKBONE|INTERRES
 72  70  71  1   BACKBONE
 73  70  72  1   BACKBONE
 74  72  73  1   BACKBONE
 75  72  74  1   
 76  72  87  1   BACKBONE
 77  74  75  1   
 78  74  76  1   
 79  74  77  1   
 80  77  78  1   
 81  77  79  1   
 82  77  83  1   
 83  79  80  1   
 84  79  81  1   
 85  79  82  1   
 86  83  84  1   
 87  83  85  1   
 88  83  86  1   
 89  87  88  2   BACKBONE
 90  87  89  am  BACKBONE|INTERRES
 91  89  90  1   
 92  89  94  1   BACKBONE
 93  90  91  1   
 94  90  92  1   
 95  90  93  1   
 96  94  95  1   BACKBONE
 97  94  96  1   
 98  94 100  1   BACKBONE
 99  96  97  1   
100  96  98  1   
101  96  99  1   
102 100 101  2   BACKBONE
103 100 102  am  BACKBONE|INTERRES
104 102 103  1   BACKBONE
105 102 104  1   BACKBONE
106 104 105  1   BACKBONE
107 104 106  1   
108 104 119  1   BACKBONE
109 106 107  1   
110 106 108  1   
111 106 109  1   
112 109 110  1   
113 109 111  1   
114 109 115  1   
115 111 112  1   
116 111 113  1   
117 111 114  1   
118 115 116  1   
119 115 117  1   
120 115 118  1   
121 119 120  2   BACKBONE
122 119 121  am  BACKBONE|INTERRES
123 121 122  1   BACKBONE
124 121 130  1   
125 122 123  1   BACKBONE
126 122 124  1   
127 122 133  1   BACKBONE
128 124 125  1   
129 124 126  1   
130 124 127  1   
131 127 128  1   
132 127 129  1   
133 127 130  1   
134 130 131  1   
135 130 132  1   
136 133 134  2   BACKBONE
137 133 135  am  BACKBONE|INTERRES
138 135 136  1   
139 135 154  1   BACKBONE
140 136 137  1   
141 136 138  1   
142 136 139  1   
143 139 140  1   
144 139 141  1   
145 139 151  1   
146 141 142  1   
147 141 143  1   
148 141 144  1   
149 144 145  1   
150 144 146  1   
151 144 147  1   
152 147 148  1   
153 148 149  1   
154 148 150  1   
155 148 151  1   
156 151 152  1   
157 151 153  1   
158 154 155  1   BACKBONE
159 154 156  1   BACKBONE
160 154 157  1   BACKBONE
161 157 158  2   BACKBONE
@<TRIPOS>SUBSTRUCTURE
  1 LEU1     3 RESIDUE 4 **** LEU 2
  2 ALA2    25 RESIDUE 4 **** ALA 2
  3 ALA3    35 RESIDUE 4 **** ALA 2
  4 PRO4    44 RESIDUE 4 **** PRO 2
  5 FN1_5   65 RESIDUE 4 **** FN1 2
  6 LEU6    72 RESIDUE 4 **** LEU 2
  7 ALA7    94 RESIDUE 4 **** ALA 2
  8 LEU8   104 RESIDUE 4 **** LEU 2
  9 PRO9   122 RESIDUE 4 **** PRO 2
 10 FN6_10 154 RESIDUE 4 **** FN6 2

# MOE 2019.01 (io_trps.svl 2018.10)
