# Supplementary material for: Lipid Composition Is Critical for Accurate Membrane Permeability Prediction of Cyclic Peptides by Molecular Dynamics Simulations
Source: J Chem Inf Model. 2022 Sep 2;62(18):4549–60. doi: 10.1021/acs.jcim.2c00931 (PMC9516681; doi:10.1021/acs.jcim.2c00931)
Supplement: Supplementary file 2 — ci2c00931_si_002.zip [file ci2c00931_si_002.zip › mol2files/B09.mol2]

@<TRIPOS>MOLECULE
NONAME
168 172 10 0 0 
BIOPOLYMER
USER_CHARGES


@<TRIPOS>ATOM
  1 N       -0.8456   -10.0638     0.4115 N.am   1 ALA1   -0.7301 BACKBONE
  2 H       -0.9859   -11.0608     0.4975 H      1 ALA1    0.3700 BACKBONE
  3 CA       0.5704    -9.6800     0.3588 C.3    1 ALA1    0.2811 BACKBONE
  4 HA       0.6853    -8.6225     0.1616 H      1 ALA1    0.0800 BACKBONE
  5 CB       1.1447    -9.9652     1.7571 C.3    1 ALA1   -0.2400 
  6 HB1      1.0272   -11.0250     1.9889 H      1 ALA1    0.0800 
  7 HB2      2.2095    -9.7353     1.7806 H      1 ALA1    0.0800 
  8 HB3      0.6391    -9.3870     2.5233 H      1 ALA1    0.0800 
  9 C        1.3959   -10.5112    -0.6800 C.2    1 ALA1    0.5690 BACKBONE
 10 O        1.3255   -11.7379    -0.6235 O.2    1 ALA1   -0.5700 BACKBONE
 11 N        2.2781    -9.9282    -1.5272 N.am   2 FN6_2  -0.6602 BACKBONE
 12 CT       2.0571    -8.6077    -2.1570 C.3    2 FN6_2   0.1401 
 13 HT2      2.0673    -8.7389    -3.2319 H      2 FN6_2   0.0800 
 14 HT3      1.1236    -8.1858    -1.8446 H      2 FN6_2   0.0800 
 15 CU       3.2012    -7.6338    -1.7834 C.3    2 FN6_2  -0.0800 
 16 HU       4.1629    -8.0217    -2.1067 H      2 FN6_2   0.0800 
 17 CV2      3.2834    -7.3807    -0.2590 C.3    2 FN6_2  -0.1600 
 18 HV22     4.3238    -7.1806    -0.0123 H      2 FN6_2   0.0800 
 19 HV23     3.0183    -8.2595     0.3167 H      2 FN6_2   0.0800 
 20 CW2      2.4613    -6.1677     0.2046 C.3    2 FN6_2   0.1200 
 21 HW22     2.7193    -5.9451     1.2416 H      2 FN6_2   0.0800 
 22 HW23     1.4027    -6.4211     0.1672 H      2 FN6_2   0.0800 
 23 OX       2.6628    -4.9945    -0.5879 O.3    2 FN6_2  -0.5600 
 24 CW1      3.5054    -5.1440    -1.7324 C.3    2 FN6_2   0.1200 
 25 HW12     3.4822    -4.2377    -2.3336 H      2 FN6_2   0.0800 
 26 HW13     4.5404    -5.3246    -1.4320 H      2 FN6_2   0.0800 
 27 CV1      2.9827    -6.3184    -2.5576 C.3    2 FN6_2  -0.1600 
 28 HV12     1.9225    -6.1442    -2.7479 H      2 FN6_2   0.0800 
 29 HV13     3.5105    -6.3591    -3.5111 H      2 FN6_2   0.0800 
 30 CA       3.4785   -10.6868    -1.9480 C.3    2 FN6_2   0.2011 BACKBONE
 31 HA2      3.2852   -11.7597    -1.9569 H      2 FN6_2   0.0800 BACKBONE
 32 HA3      3.7461   -10.4068    -2.9659 H      2 FN6_2   0.0800 BACKBONE
 33 C        4.6956   -10.4386    -1.0279 C.2    2 FN6_2   0.5690 BACKBONE
 34 O        4.6104   -10.5654     0.1894 O.2    2 FN6_2  -0.5700 BACKBONE
 35 N        5.8223    -9.9954    -1.5946 N.am   3 PHE3   -0.7301 BACKBONE
 36 H        5.8341    -9.8111    -2.5834 H      3 PHE3    0.3700 BACKBONE
 37 CA       6.9457    -9.4467    -0.8187 C.3    3 PHE3    0.2811 BACKBONE
 38 HA       6.8985    -9.8394     0.1962 H      3 PHE3    0.0800 BACKBONE
 39 CB       8.2499    -9.9622    -1.4447 C.3    3 PHE3   -0.0165 
 40 HB2      8.1850   -11.0470    -1.5352 H      3 PHE3    0.0800 
 41 HB3      8.3410    -9.5546    -2.4522 H      3 PHE3    0.0800 
 42 CG       9.5050    -9.6223    -0.6645 C.ar   3 PHE3   -0.1435 
 43 CD2      9.9712   -10.4953     0.3374 C.ar   3 PHE3   -0.1500 
 44 HD2      9.4523   -11.4222     0.5400 H      3 PHE3    0.1500 
 45 CE2     11.1127   -10.1611     1.0871 C.ar   3 PHE3   -0.1500 
 46 HE2     11.4707   -10.8325     1.8555 H      3 PHE3    0.1500 
 47 CZ      11.7923    -8.9566     0.8356 C.ar   3 PHE3   -0.1500 
 48 HZ      12.6724    -8.7026     1.4096 H      3 PHE3    0.1500 
 49 CE1     11.3329    -8.0871    -0.1687 C.ar   3 PHE3   -0.1500 
 50 HE1     11.8601    -7.1645    -0.3669 H      3 PHE3    0.1500 
 51 CD1     10.1907    -8.4187    -0.9180 C.ar   3 PHE3   -0.1500 
 52 HD1      9.8369    -7.7400    -1.6823 H      3 PHE3    0.1500 
 53 C        6.9230    -7.8883    -0.7500 C.2    3 PHE3    0.5690 BACKBONE
 54 O        6.6714    -7.2455    -1.7723 O.2    3 PHE3   -0.5700 BACKBONE
 55 N        7.2517    -7.2456     0.3869 N.am   4 PRO4   -0.6602 BACKBONE
 56 CA       7.4508    -5.7920     0.4555 C.3    4 PRO4    0.2811 BACKBONE
 57 HA       7.7979    -5.4301    -0.5116 H      4 PRO4    0.0800 BACKBONE
 58 CB       8.5939    -5.6706     1.4691 C.3    4 PRO4   -0.1600 
 59 HB2      9.5365    -5.9156     0.9779 H      4 PRO4    0.0800 
 60 HB3      8.6459    -4.6816     1.9231 H      4 PRO4    0.0800 
 61 CG       8.2539    -6.7565     2.4948 C.3    4 PRO4   -0.1600 
 62 HG2      7.5070    -6.3904     3.2002 H      4 PRO4    0.0800 
 63 HG3      9.1412    -7.1040     3.0250 H      4 PRO4    0.0800 
 64 CD       7.6373    -7.8682     1.6485 C.3    4 PRO4    0.1401 
 65 HD2      6.7670    -8.2919     2.1555 H      4 PRO4    0.0800 
 66 HD3      8.3867    -8.6420     1.4874 H      4 PRO4    0.0800 
 67 C        6.1985    -4.9501     0.8802 C.2    4 PRO4    0.5690 BACKBONE
 68 O        5.3113    -5.4841     1.5480 O.2    4 PRO4   -0.5700 BACKBONE
 69 N        6.1437    -3.6182     0.6126 N.am   5 LEU5   -0.6602 BACKBONE
 70 CN       7.1730    -2.9359    -0.2104 C.3    5 LEU5    0.0601 
 71 HN1      8.1539    -3.2677     0.0989 H      5 LEU5    0.0800 
 72 HN2      7.1020    -1.8679    -0.0542 H      5 LEU5    0.0800 
 73 HN3      6.9774    -3.1790    -1.2471 H      5 LEU5    0.0800 
 74 CA       4.9769    -2.8043     1.0608 C.3    5 LEU5    0.2811 BACKBONE
 75 HA       4.1824    -3.4623     1.4080 H      5 LEU5    0.0800 BACKBONE
 76 CB       5.3570    -1.8747     2.2472 C.3    5 LEU5   -0.1600 
 77 HB2      6.2388    -1.2984     1.9685 H      5 LEU5    0.0800 
 78 HB3      4.5488    -1.1468     2.3361 H      5 LEU5    0.0800 
 79 CG       5.5700    -2.4335     3.6720 C.3    5 LEU5   -0.0800 
 80 HG       5.6516    -1.5665     4.3321 H      5 LEU5    0.0800 
 81 CD2      6.8699    -3.2250     3.8356 C.3    5 LEU5   -0.2400 
 82 HD21     6.7738    -4.1983     3.3655 H      5 LEU5    0.0800 
 83 HD22     7.0765    -3.3769     4.8956 H      5 LEU5    0.0800 
 84 HD23     7.7013    -2.6801     3.3882 H      5 LEU5    0.0800 
 85 CD1      4.3857    -3.2714     4.1707 C.3    5 LEU5   -0.2400 
 86 HD11     4.2710    -4.1741     3.5704 H      5 LEU5    0.0800 
 87 HD12     3.4692    -2.6841     4.1254 H      5 LEU5    0.0800 
 88 HD13     4.5544    -3.5657     5.2072 H      5 LEU5    0.0800 
 89 C        4.3218    -1.9322    -0.0580 C.2    5 LEU5    0.5690 BACKBONE
 90 O        4.8674    -0.9069    -0.4628 O.2    5 LEU5   -0.5700 BACKBONE
 91 N        3.0834    -2.2360    -0.4533 N.am   6 ALA6   -0.7301 BACKBONE
 92 H        2.7267    -3.1588    -0.2195 H      6 ALA6    0.3700 BACKBONE
 93 CA       2.1975    -1.3422    -1.2112 C.3    6 ALA6    0.2811 BACKBONE
 94 HA       2.7840    -0.4943    -1.5695 H      6 ALA6    0.0800 BACKBONE
 95 CB       1.7205    -2.0916    -2.4585 C.3    6 ALA6   -0.2400 
 96 HB1      1.1628    -2.9846    -2.1758 H      6 ALA6    0.0800 
 97 HB2      2.5800    -2.3651    -3.0686 H      6 ALA6    0.0800 
 98 HB3      1.0794    -1.4351    -3.0462 H      6 ALA6    0.0800 
 99 C        1.0044    -0.7006    -0.4271 C.2    6 ALA6    0.5690 BACKBONE
100 O        0.5828     0.3808    -0.8340 O.2    6 ALA6   -0.5700 BACKBONE
101 N        0.4344    -1.2549     0.6728 N.am   7 FN1_7  -0.6602 BACKBONE
102 CT       0.4065    -2.7130     0.9366 C.3    7 FN1_7   0.1401 
103 HT2     -0.6074    -3.0379     1.1406 H      7 FN1_7   0.0800 
104 HT3      0.8230    -3.2715     0.1113 H      7 FN1_7   0.0800 
105 CU       1.2490    -2.9423     2.1976 C.3    7 FN1_7  -0.2400 
106 HU1      0.6993    -2.5775     3.0643 H      7 FN1_7   0.0800 
107 HU2      2.1947    -2.4146     2.0996 H      7 FN1_7   0.0800 
108 HU3      1.4151    -4.0146     2.2964 H      7 FN1_7   0.0800 
109 CA      -0.4923    -0.4401     1.5033 C.3    7 FN1_7   0.2011 BACKBONE
110 HA2     -0.3966    -0.7192     2.5508 H      7 FN1_7   0.0800 BACKBONE
111 HA3     -0.2251     0.6143     1.4323 H      7 FN1_7   0.0800 BACKBONE
112 C       -1.9805    -0.5633     1.1287 C.2    7 FN1_7   0.5690 BACKBONE
113 O       -2.8431    -0.4331     1.9911 O.2    7 FN1_7  -0.5700 BACKBONE
114 N       -2.2823    -0.9894    -0.0958 N.am   8 LEU8   -0.7301 BACKBONE
115 H       -1.5102    -1.0860    -0.7367 H      8 LEU8    0.3700 BACKBONE
116 CA      -3.5035    -1.7278    -0.4051 C.3    8 LEU8    0.2811 BACKBONE
117 HA      -4.2522    -1.4405     0.3323 H      8 LEU8    0.0800 BACKBONE
118 CB      -4.0561    -1.2849    -1.7758 C.3    8 LEU8   -0.1600 
119 HB2     -5.1013    -1.5920    -1.8083 H      8 LEU8    0.0800 
120 HB3     -4.0418    -0.1942    -1.8085 H      8 LEU8    0.0800 
121 CG      -3.3694    -1.8378    -3.0465 C.3    8 LEU8   -0.0800 
122 HG      -3.4361    -2.9286    -3.0465 H      8 LEU8    0.0800 
123 CD2     -1.8918    -1.4405    -3.1719 C.3    8 LEU8   -0.2400 
124 HD21    -1.7760    -0.3618    -3.0524 H      8 LEU8    0.0800 
125 HD22    -1.5072    -1.7340    -4.1492 H      8 LEU8    0.0800 
126 HD23    -1.3024    -1.9567    -2.4160 H      8 LEU8    0.0800 
127 CD1     -4.1202    -1.3162    -4.2795 C.3    8 LEU8   -0.2400 
128 HD11    -4.0599    -0.2278    -4.3256 H      8 LEU8    0.0800 
129 HD12    -5.1680    -1.6151    -4.2348 H      8 LEU8    0.0800 
130 HD13    -3.6812    -1.7346    -5.1863 H      8 LEU8    0.0800 
131 C       -3.2867    -3.2643    -0.2780 C.2    8 LEU8    0.5690 BACKBONE
132 O       -2.2601    -3.7771    -0.7307 O.2    8 LEU8   -0.5700 BACKBONE
133 N       -4.2227    -4.0404     0.2973 N.am   9 PRO9   -0.6602 BACKBONE
134 CA      -3.9948    -5.4691     0.5378 C.3    9 PRO9    0.2811 BACKBONE
135 HA      -3.8616    -5.9223    -0.4409 H      9 PRO9    0.0800 BACKBONE
136 CB      -5.3111    -5.9792     1.1437 C.3    9 PRO9   -0.1600 
137 HB2     -5.5667    -6.9715     0.7709 H      9 PRO9    0.0800 
138 HB3     -5.2270    -5.9975     2.2325 H      9 PRO9    0.0800 
139 CG      -6.3487    -4.9288     0.7387 C.3    9 PRO9   -0.1600 
140 HG2     -7.1871    -4.8925     1.4356 H      9 PRO9    0.0800 
141 HG3     -6.6970    -5.1209    -0.2776 H      9 PRO9    0.0800 
142 CD      -5.5364    -3.6389     0.7652 C.3    9 PRO9    0.1401 
143 HD2     -5.4608    -3.2614     1.7885 H      9 PRO9    0.0800 
144 HD3     -5.9991    -2.8917     0.1183 H      9 PRO9    0.0800 
145 C       -2.7790    -5.8041     1.4679 C.2    9 PRO9    0.5690 BACKBONE
146 O       -2.5482    -5.0504     2.4154 O.2    9 PRO9   -0.5700 BACKBONE
147 N       -2.0401    -6.9363     1.2933 N.am  10 LEU10  -0.6602 BACKBONE
148 CN      -1.0095    -7.2856     2.2963 C.3   10 LEU10   0.0601 
149 HN1     -1.2680    -8.2534     2.7047 H     10 LEU10   0.0800 
150 HN2     -0.9837    -6.5612     3.0990 H     10 LEU10   0.0800 
151 HN3     -0.0547    -7.2931     1.7928 H     10 LEU10   0.0800 
152 CA      -2.2346    -7.8653     0.1488 C.3   10 LEU10   0.2811 BACKBONE
153 HA      -3.2973    -7.8510    -0.0844 H     10 LEU10   0.0800 BACKBONE
154 CB      -1.5398    -7.2707    -1.0941 C.3   10 LEU10  -0.1600 
155 HB2     -1.6975    -6.1945    -1.0745 H     10 LEU10   0.0800 
156 HB3     -0.4754    -7.3853    -1.0002 H     10 LEU10   0.0800 
157 CG      -2.0320    -7.7565    -2.4744 C.3   10 LEU10  -0.0800 
158 HG      -3.1063    -7.5685    -2.5480 H     10 LEU10   0.0800 
159 CD2     -1.7817    -9.2436    -2.7651 C.3   10 LEU10  -0.2400 
160 HD21    -2.4209    -9.8691    -2.1427 H     10 LEU10   0.0800 
161 HD22    -0.7386    -9.5032    -2.5893 H     10 LEU10   0.0800 
162 HD23    -2.0274    -9.4660    -3.8045 H     10 LEU10   0.0800 
163 CD1     -1.3331    -6.9244    -3.5594 C.3   10 LEU10  -0.2400 
164 HD11    -0.2583    -7.1018    -3.5449 H     10 LEU10   0.0800 
165 HD12    -1.5204    -5.8611    -3.3960 H     10 LEU10   0.0800 
166 HD13    -1.7222    -7.1923    -4.5427 H     10 LEU10   0.0800 
167 C       -2.0087    -9.3950     0.4124 C.2   10 LEU10   0.5690 BACKBONE
168 O       -2.9999   -10.0910     0.5848 O.2   10 LEU10  -0.5700 BACKBONE
@<TRIPOS>BOND
  1   1   2  1   BACKBONE
  2   1   3  1   BACKBONE
  3   1 167  am  BACKBONE|INTERRES
  4   3   4  1   BACKBONE
  5   3   5  1   
  6   3   9  1   BACKBONE
  7   5   6  1   
  8   5   7  1   
  9   5   8  1   
 10   9  10  2   BACKBONE
 11   9  11  am  BACKBONE|INTERRES
 12  11  12  1   
 13  11  30  1   BACKBONE
 14  12  13  1   
 15  12  14  1   
 16  12  15  1   
 17  15  16  1   
 18  15  17  1   
 19  15  27  1   
 20  17  18  1   
 21  17  19  1   
 22  17  20  1   
 23  20  21  1   
 24  20  22  1   
 25  20  23  1   
 26  23  24  1   
 27  24  25  1   
 28  24  26  1   
 29  24  27  1   
 30  27  28  1   
 31  27  29  1   
 32  30  31  1   BACKBONE
 33  30  32  1   BACKBONE
 34  30  33  1   BACKBONE
 35  33  34  2   BACKBONE
 36  33  35  am  BACKBONE|INTERRES
 37  35  36  1   BACKBONE
 38  35  37  1   BACKBONE
 39  37  38  1   BACKBONE
 40  37  39  1   
 41  37  53  1   BACKBONE
 42  39  40  1   
 43  39  41  1   
 44  39  42  1   
 45  42  43  ar  
 46  42  51  ar  
 47  43  44  1   
 48  43  45  ar  
 49  45  46  1   
 50  45  47  ar  
 51  47  48  1   
 52  47  49  ar  
 53  49  50  1   
 54  49  51  ar  
 55  51  52  1   
 56  53  54  2   BACKBONE
 57  53  55  am  BACKBONE|INTERRES
 58  55  56  1   BACKBONE
 59  55  64  1   
 60  56  57  1   BACKBONE
 61  56  58  1   
 62  56  67  1   BACKBONE
 63  58  59  1   
 64  58  60  1   
 65  58  61  1   
 66  61  62  1   
 67  61  63  1   
 68  61  64  1   
 69  64  65  1   
 70  64  66  1   
 71  67  68  2   BACKBONE
 72  67  69  am  BACKBONE|INTERRES
 73  69  70  1   
 74  69  74  1   BACKBONE
 75  70  71  1   
 76  70  72  1   
 77  70  73  1   
 78  74  75  1   BACKBONE
 79  74  76  1   
 80  74  89  1   BACKBONE
 81  76  77  1   
 82  76  78  1   
 83  76  79  1   
 84  79  80  1   
 85  79  81  1   
 86  79  85  1   
 87  81  82  1   
 88  81  83  1   
 89  81  84  1   
 90  85  86  1   
 91  85  87  1   
 92  85  88  1   
 93  89  90  2   BACKBONE
 94  89  91  am  BACKBONE|INTERRES
 95  91  92  1   BACKBONE
 96  91  93  1   BACKBONE
 97  93  94  1   BACKBONE
 98  93  95  1   
 99  93  99  1   BACKBONE
100  95  96  1   
101  95  97  1   
102  95  98  1   
103  99 100  2   BACKBONE
104  99 101  am  BACKBONE|INTERRES
105 101 102  1   
106 101 109  1   BACKBONE
107 102 103  1   
108 102 104  1   
109 102 105  1   
110 105 106  1   
111 105 107  1   
112 105 108  1   
113 109 110  1   BACKBONE
114 109 111  1   BACKBONE
115 109 112  1   BACKBONE
116 112 113  2   BACKBONE
117 112 114  am  BACKBONE|INTERRES
118 114 115  1   BACKBONE
119 114 116  1   BACKBONE
120 116 117  1   BACKBONE
121 116 118  1   
122 116 131  1   BACKBONE
123 118 119  1   
124 118 120  1   
125 118 121  1   
126 121 122  1   
127 121 123  1   
128 121 127  1   
129 123 124  1   
130 123 125  1   
131 123 126  1   
132 127 128  1   
133 127 129  1   
134 127 130  1   
135 131 132  2   BACKBONE
136 131 133  am  BACKBONE|INTERRES
137 133 134  1   BACKBONE
138 133 142  1   
139 134 135  1   BACKBONE
140 134 136  1   
141 134 145  1   BACKBONE
142 136 137  1   
143 136 138  1   
144 136 139  1   
145 139 140  1   
146 139 141  1   
147 139 142  1   
148 142 143  1   
149 142 144  1   
150 145 146  2   BACKBONE
151 145 147  am  BACKBONE|INTERRES
152 147 148  1   
153 147 152  1   BACKBONE
154 148 149  1   
155 148 150  1   
156 148 151  1   
157 152 153  1   BACKBONE
158 152 154  1   
159 152 167  1   BACKBONE
160 154 155  1   
161 154 156  1   
162 154 157  1   
163 157 158  1   
164 157 159  1   
165 157 163  1   
166 159 160  1   
167 159 161  1   
168 159 162  1   
169 163 164  1   
170 163 165  1   
171 163 166  1   
172 167 168  2   BACKBONE
@<TRIPOS>SUBSTRUCTURE
  1 ALA1    3 RESIDUE 4 **** ALA 2
  2 FN6_2  30 RESIDUE 4 **** FN6 2
  3 PHE3   37 RESIDUE 4 **** PHE 2
  4 PRO4   56 RESIDUE 4 **** PRO 2
  5 LEU5   74 RESIDUE 4 **** LEU 2
  6 ALA6   93 RESIDUE 4 **** ALA 2
  7 FN1_7 109 RESIDUE 4 **** FN1 2
  8 LEU8  116 RESIDUE 4 **** LEU 2
  9 PRO9  134 RESIDUE 4 **** PRO 2
 10 LEU10 152 RESIDUE 4 **** LEU 2

# MOE 2019.01 (io_trps.svl 2018.10)
