# Supplementary material for: Lipid Composition Is Critical for Accurate Membrane Permeability Prediction of Cyclic Peptides by Molecular Dynamics Simulations
Source: J Chem Inf Model. 2022 Sep 2;62(18):4549–60. doi: 10.1021/acs.jcim.2c00931 (PMC9516681; doi:10.1021/acs.jcim.2c00931)
Supplement: Supplementary file 2 — ci2c00931_si_002.zip [file ci2c00931_si_002.zip › mol2files/B13.mol2]

@<TRIPOS>MOLECULE
NONAME
179 182 10 0 0 
BIOPOLYMER
USER_CHARGES


@<TRIPOS>ATOM
  1 N        1.0260    -9.3079     1.4287 N.am   1 ALA1   -0.7301 BACKBONE
  2 H        1.4491    -8.5997     0.8561 H      1 ALA1    0.3700 BACKBONE
  3 CA       1.7349   -10.5771     1.5318 C.3    1 ALA1    0.2811 BACKBONE
  4 HA       1.3576   -11.1072     2.4092 H      1 ALA1    0.0800 BACKBONE
  5 CB       1.3698   -11.4161     0.3019 C.3    1 ALA1   -0.2400 
  6 HB1      1.7148   -10.9344    -0.6111 H      1 ALA1    0.0800 
  7 HB2      1.8320   -12.3994     0.3872 H      1 ALA1    0.0800 
  8 HB3      0.2867   -11.5369     0.2557 H      1 ALA1    0.0800 
  9 C        3.2864   -10.4757     1.7242 C.2    1 ALA1    0.5690 BACKBONE
 10 O        3.7795   -11.2994     2.4946 O.2    1 ALA1   -0.5700 BACKBONE
 11 N        4.0935    -9.5396     1.1336 N.am   2 FN4_2  -0.6602 BACKBONE
 12 CT       3.6409    -8.6374     0.0471 C.3    2 FN4_2   0.1401 
 13 HT2      4.4073    -8.5806    -0.7127 H      2 FN4_2   0.0800 
 14 HT3      2.7217    -8.9777    -0.4051 H      2 FN4_2   0.0800 
 15 CU       3.4143    -7.2524     0.7042 C.3    2 FN4_2  -0.1600 
 16 HU2      2.5214    -7.2404     1.3200 H      2 FN4_2   0.0800 
 17 HU3      4.2449    -6.9917     1.3587 H      2 FN4_2   0.0800 
 18 CV       3.3006    -6.1906    -0.4044 C.3    2 FN4_2  -0.1600 
 19 HV2      3.4238    -5.2067     0.0547 H      2 FN4_2   0.0800 
 20 HV3      4.1070    -6.3169    -1.1288 H      2 FN4_2   0.0800 
 21 CW       1.9569    -6.2039    -1.1408 C.3    2 FN4_2  -0.1600 
 22 HW2      1.7893    -7.1742    -1.6104 H      2 FN4_2   0.0800 
 23 HW3      1.1503    -6.0048    -0.4351 H      2 FN4_2   0.0800 
 24 CX       1.9227    -5.1202    -2.2214 C.3    2 FN4_2  -0.2400 
 25 HX1      2.6903    -5.3086    -2.9722 H      2 FN4_2   0.0800 
 26 HX2      2.0860    -4.1399    -1.7742 H      2 FN4_2   0.0800 
 27 HX3      0.9429    -5.1171    -2.7016 H      2 FN4_2   0.0800 
 28 CA       5.5538    -9.6868     1.4638 C.3    2 FN4_2   0.2011 BACKBONE
 29 HA2      5.6446    -9.6241     2.5487 H      2 FN4_2   0.0800 BACKBONE
 30 HA3      5.8450   -10.7023     1.1922 H      2 FN4_2   0.0800 BACKBONE
 31 C        6.7006    -8.7874     0.9194 C.2    2 FN4_2   0.5690 BACKBONE
 32 O        7.8580    -9.1563     1.0934 O.2    2 FN4_2  -0.5700 BACKBONE
 33 N        6.4726    -7.6412     0.2753 N.am   3 PHE3   -0.7301 BACKBONE
 34 H        5.5272    -7.3076     0.1943 H      3 PHE3    0.3700 BACKBONE
 35 CA       7.5031    -6.8355    -0.3955 C.3    3 PHE3    0.2811 BACKBONE
 36 HA       8.4795    -7.0970     0.0093 H      3 PHE3    0.0800 BACKBONE
 37 CB       7.5067    -7.1332    -1.9123 C.3    3 PHE3   -0.0165 
 38 HB2      6.8396    -6.4223    -2.4017 H      3 PHE3    0.0800 
 39 HB3      8.5074    -6.9382    -2.2968 H      3 PHE3    0.0800 
 40 CG       7.0839    -8.5309    -2.3443 C.ar   3 PHE3   -0.1435 
 41 CD2      7.8884    -9.6441    -2.0366 C.ar   3 PHE3   -0.1500 
 42 HD2      8.8139    -9.5132    -1.4931 H      3 PHE3    0.1500 
 43 CE2      7.4699   -10.9380    -2.3919 C.ar   3 PHE3   -0.1500 
 44 HE2      8.0838   -11.7904    -2.1377 H      3 PHE3    0.1500 
 45 CZ       6.2498   -11.1240    -3.0646 C.ar   3 PHE3   -0.1500 
 46 HZ       5.9295   -12.1198    -3.3362 H      3 PHE3    0.1500 
 47 CE1      5.4481   -10.0145    -3.3835 C.ar   3 PHE3   -0.1500 
 48 HE1      4.5113   -10.1571    -3.9033 H      3 PHE3    0.1500 
 49 CD1      5.8646    -8.7203    -3.0255 C.ar   3 PHE3   -0.1500 
 50 HD1      5.2366    -7.8744    -3.2677 H      3 PHE3    0.1500 
 51 C        7.2522    -5.3194    -0.1878 C.2    3 PHE3    0.5690 BACKBONE
 52 O        6.1069    -4.8931    -0.3207 O.2    3 PHE3   -0.5700 BACKBONE
 53 N        8.2654    -4.4574     0.0060 N.am   4 PRO4   -0.6602 BACKBONE
 54 CA       7.9996    -3.0273     0.2054 C.3    4 PRO4    0.2811 BACKBONE
 55 HA       7.4297    -2.6703    -0.6457 H      4 PRO4    0.0800 BACKBONE
 56 CB       9.3901    -2.3850     0.1676 C.3    4 PRO4   -0.1600 
 57 HB2      9.6676    -2.1853    -0.8682 H      4 PRO4    0.0800 
 58 HB3      9.4315    -1.4687     0.7589 H      4 PRO4    0.0800 
 59 CG      10.2939    -3.4796     0.7441 C.3    4 PRO4   -0.1600 
 60 HG2     10.2325    -3.4667     1.8346 H      4 PRO4    0.0800 
 61 HG3     11.3294    -3.3695     0.4199 H      4 PRO4    0.0800 
 62 CD       9.6690    -4.7730     0.2224 C.3    4 PRO4    0.1401 
 63 HD2      9.7941    -5.5670     0.9625 H      4 PRO4    0.0800 
 64 HD3     10.1367    -5.0567    -0.7225 H      4 PRO4    0.0800 
 65 C        7.2301    -2.6980     1.5294 C.2    4 PRO4    0.5690 BACKBONE
 66 O        7.4922    -3.3694     2.5303 O.2    4 PRO4   -0.5700 BACKBONE
 67 N        6.3494    -1.6596     1.6061 N.am   5 LEU5   -0.6602 BACKBONE
 68 CN       5.8062    -1.3095     2.9488 C.3    5 LEU5    0.0601 
 69 HN1      6.4315    -1.7257     3.7273 H      5 LEU5    0.0800 
 70 HN2      4.8114    -1.7257     3.0206 H      5 LEU5    0.0800 
 71 HN3      5.8099    -0.2356     3.0639 H      5 LEU5    0.0800 
 72 CA       5.9766    -0.8135     0.4319 C.3    5 LEU5    0.2811 BACKBONE
 73 HA       6.8985    -0.6553    -0.1266 H      5 LEU5    0.0800 BACKBONE
 74 CB       5.0174    -1.5734    -0.5207 C.3    5 LEU5   -0.1600 
 75 HB2      5.0802    -2.6385    -0.3099 H      5 LEU5    0.0800 
 76 HB3      3.9929    -1.2872    -0.3331 H      5 LEU5    0.0800 
 77 CG       5.2748    -1.3568    -2.0256 C.3    5 LEU5   -0.0800 
 78 HG       6.3074    -1.6151    -2.2674 H      5 LEU5    0.0800 
 79 CD2      5.0082     0.0897    -2.4650 C.3    5 LEU5   -0.2400 
 80 HD21     4.0052     0.3997    -2.1656 H      5 LEU5    0.0800 
 81 HD22     5.0915     0.1704    -3.5494 H      5 LEU5    0.0800 
 82 HD23     5.7397     0.7658    -2.0234 H      5 LEU5    0.0800 
 83 CD1      4.3490    -2.2876    -2.8194 C.3    5 LEU5   -0.2400 
 84 HD11     3.3031    -2.0523    -2.6113 H      5 LEU5    0.0800 
 85 HD12     4.5301    -2.1736    -3.8887 H      5 LEU5    0.0800 
 86 HD13     4.5413    -3.3261    -2.5448 H      5 LEU5    0.0800 
 87 C        5.4979     0.6473     0.7271 C.2    5 LEU5    0.5690 BACKBONE
 88 O        6.2593     1.5746     0.4848 O.2    5 LEU5   -0.5700 BACKBONE
 89 N        4.3038     0.9852     1.2313 N.am   6 ALA6   -0.7301 BACKBONE
 90 H        4.1493     1.9813     1.2418 H      6 ALA6    0.3700 BACKBONE
 91 CA       3.1499     0.1761     1.6417 C.3    6 ALA6    0.2811 BACKBONE
 92 HA       3.4332    -0.8674     1.6843 H      6 ALA6    0.0800 BACKBONE
 93 CB       2.8035     0.6046     3.0727 C.3    6 ALA6   -0.2400 
 94 HB1      3.6710     0.4936     3.7214 H      6 ALA6    0.0800 
 95 HB2      1.9947    -0.0112     3.4608 H      6 ALA6    0.0800 
 96 HB3      2.4867     1.6483     3.0760 H      6 ALA6    0.0800 
 97 C        1.9286     0.3695     0.6826 C.2    6 ALA6    0.5690 BACKBONE
 98 O        1.6294     1.5233     0.3678 O.2    6 ALA6   -0.5700 BACKBONE
 99 N        1.1628    -0.6619     0.2433 N.am   7 FN2_7  -0.6602 BACKBONE
100 CT       1.4050    -2.0917     0.5771 C.3    7 FN2_7   0.1401 
101 HT2      1.0783    -2.7469    -0.2190 H      7 FN2_7   0.0800 
102 HT3      2.4446    -2.2841     0.7844 H      7 FN2_7   0.0800 
103 CU       0.5598    -2.3768     1.8285 C.3    7 FN2_7  -0.1600 
104 HU2     -0.4928    -2.4479     1.5588 H      7 FN2_7   0.0800 
105 HU3      0.6934    -1.6088     2.5860 H      7 FN2_7   0.0800 
106 CV       1.0364    -3.7151     2.3876 C.3    7 FN2_7   0.1200 
107 HV2      0.9708    -4.4799     1.6095 H      7 FN2_7   0.0800 
108 HV3      0.3886    -3.9893     3.2204 H      7 FN2_7   0.0800 
109 OW       2.3766    -3.5682     2.8411 O.3    7 FN2_7  -0.5600 
110 CX       2.9236    -4.7469     3.4035 C.3    7 FN2_7   0.2000 
111 HX       2.5745    -5.6281     2.8654 H      7 FN2_7   0.0800 
112 CY2      2.5381    -4.8499     4.8798 C.3    7 FN2_7  -0.2400 
113 HY21     3.0287    -5.7134     5.3292 H      7 FN2_7   0.0800 
114 HY22     1.4608    -4.9647     4.9827 H      7 FN2_7   0.0800 
115 HY23     2.8516    -3.9457     5.4020 H      7 FN2_7   0.0800 
116 CY1      4.4405    -4.6664     3.2650 C.3    7 FN2_7  -0.2400 
117 HY11     4.8339    -3.8679     3.8915 H      7 FN2_7   0.0800 
118 HY12     4.7056    -4.4664     2.2261 H      7 FN2_7   0.0800 
119 HY13     4.8941    -5.6090     3.5691 H      7 FN2_7   0.0800 
120 CA       0.0226    -0.3173    -0.6449 C.3    7 FN2_7   0.2011 BACKBONE
121 HA2     -0.6572     0.3390    -0.1025 H      7 FN2_7   0.0800 BACKBONE
122 HA3      0.4055     0.2531    -1.4920 H      7 FN2_7   0.0800 BACKBONE
123 C       -0.8004    -1.4755    -1.2406 C.2    7 FN2_7   0.5690 BACKBONE
124 O       -0.3561    -2.1121    -2.1908 O.2    7 FN2_7  -0.5700 BACKBONE
125 N       -2.0249    -1.6960    -0.7405 N.am   8 LEU8   -0.7301 BACKBONE
126 H       -2.3289    -1.1230     0.0254 H      8 LEU8    0.3700 BACKBONE
127 CA      -2.8992    -2.8165    -1.1402 C.3    8 LEU8    0.2811 BACKBONE
128 HA      -3.7701    -2.7815    -0.4868 H      8 LEU8    0.0800 BACKBONE
129 CB      -3.4164    -2.5530    -2.5809 C.3    8 LEU8   -0.1600 
130 HB2     -2.6522    -2.0419    -3.1664 H      8 LEU8    0.0800 
131 HB3     -3.5670    -3.5079    -3.0820 H      8 LEU8    0.0800 
132 CG      -4.7300    -1.7439    -2.6607 C.3    8 LEU8   -0.0800 
133 HG      -5.5078    -2.2531    -2.0877 H      8 LEU8    0.0800 
134 CD2     -5.1853    -1.6711    -4.1244 C.3    8 LEU8   -0.2400 
135 HD21    -4.4332    -1.1613    -4.7288 H      8 LEU8    0.0800 
136 HD22    -6.1271    -1.1251    -4.1970 H      8 LEU8    0.0800 
137 HD23    -5.3369    -2.6757    -4.5210 H      8 LEU8    0.0800 
138 CD1     -4.5814    -0.3146    -2.1198 C.3    8 LEU8   -0.2400 
139 HD11    -3.7629     0.1964    -2.6296 H      8 LEU8    0.0800 
140 HD12    -4.3830    -0.3319    -1.0490 H      8 LEU8    0.0800 
141 HD13    -5.5040     0.2442    -2.2839 H      8 LEU8    0.0800 
142 C       -2.3117    -4.2551    -0.9115 C.2    8 LEU8    0.5690 BACKBONE
143 O       -1.1609    -4.4067    -0.4984 O.2    8 LEU8   -0.5700 BACKBONE
144 N       -3.0959    -5.3472    -1.0756 N.am   9 PRO9   -0.6602 BACKBONE
145 CA      -2.4776    -6.6430    -1.4186 C.3    9 PRO9    0.2811 BACKBONE
146 HA      -1.8215    -6.4547    -2.2707 H      9 PRO9    0.0800 BACKBONE
147 CB      -3.6304    -7.5229    -1.9235 C.3    9 PRO9   -0.1600 
148 HB2     -3.3090    -8.1483    -2.7574 H      9 PRO9    0.0800 
149 HB3     -4.0064    -8.1513    -1.1156 H      9 PRO9    0.0800 
150 CG      -4.7032    -6.5178    -2.3478 C.3    9 PRO9   -0.1600 
151 HG2     -5.7042    -6.9507    -2.3181 H      9 PRO9    0.0800 
152 HG3     -4.4783    -6.1323    -3.3441 H      9 PRO9    0.0800 
153 CD      -4.5333    -5.4067    -1.3190 C.3    9 PRO9    0.1401 
154 HD2     -5.0492    -5.6807    -0.3968 H      9 PRO9    0.0800 
155 HD3     -4.9598    -4.4804    -1.6965 H      9 PRO9    0.0800 
156 C       -1.5886    -7.3691    -0.3650 C.2    9 PRO9    0.5690 BACKBONE
157 O       -0.6106    -7.9810    -0.7977 O.2    9 PRO9   -0.5700 BACKBONE
158 N       -1.8001    -7.2913     0.9743 N.am  10 LEU10  -0.6602 BACKBONE
159 CN      -3.0964    -6.8897     1.5524 C.3   10 LEU10   0.0601 
160 HN1     -3.8844    -7.1772     0.8740 H     10 LEU10   0.0800 
161 HN2     -3.0756    -5.8185     1.7008 H     10 LEU10   0.0800 
162 HN3     -3.2320    -7.4176     2.4844 H     10 LEU10   0.0800 
163 CA      -0.6221    -7.5440     1.8383 C.3   10 LEU10   0.2811 BACKBONE
164 HA       0.1942    -7.0574     1.3064 H     10 LEU10   0.0800 BACKBONE
165 CB      -0.6320    -6.7547     3.1714 C.3   10 LEU10  -0.1600 
166 HB2      0.4040    -6.5219     3.4107 H     10 LEU10   0.0800 
167 HB3     -1.1153    -5.7961     2.9862 H     10 LEU10   0.0800 
168 CG      -1.2573    -7.4283     4.4139 C.3   10 LEU10  -0.0800 
169 HG      -2.0116    -8.1563     4.1087 H     10 LEU10   0.0800 
170 CD2     -1.9307    -6.3730     5.3016 C.3   10 LEU10  -0.2400 
171 HD21    -1.2027    -5.6285     5.6262 H     10 LEU10   0.0800 
172 HD22    -2.3646    -6.8521     6.1804 H     10 LEU10   0.0800 
173 HD23    -2.7304    -5.8778     4.7501 H     10 LEU10   0.0800 
174 CD1     -0.1930    -8.1515     5.2556 C.3   10 LEU10  -0.2400 
175 HD11     0.5474    -7.4438     5.6297 H     10 LEU10   0.0800 
176 HD12     0.3131    -8.9122     4.6616 H     10 LEU10   0.0800 
177 HD13    -0.6689    -8.6470     6.1029 H     10 LEU10   0.0800 
178 C       -0.1758    -9.0306     1.9379 C.2   10 LEU10   0.5690 BACKBONE
179 O       -0.8491    -9.8896     2.5021 O.2   10 LEU10  -0.5700 BACKBONE
@<TRIPOS>BOND
  1   1   2  1   BACKBONE
  2   1   3  1   BACKBONE
  3   1 178  am  BACKBONE|INTERRES
  4   3   4  1   BACKBONE
  5   3   5  1   
  6   3   9  1   BACKBONE
  7   5   6  1   
  8   5   7  1   
  9   5   8  1   
 10   9  10  2   BACKBONE
 11   9  11  am  BACKBONE|INTERRES
 12  11  12  1   
 13  11  28  1   BACKBONE
 14  12  13  1   
 15  12  14  1   
 16  12  15  1   
 17  15  16  1   
 18  15  17  1   
 19  15  18  1   
 20  18  19  1   
 21  18  20  1   
 22  18  21  1   
 23  21  22  1   
 24  21  23  1   
 25  21  24  1   
 26  24  25  1   
 27  24  26  1   
 28  24  27  1   
 29  28  29  1   BACKBONE
 30  28  30  1   BACKBONE
 31  28  31  1   BACKBONE
 32  31  32  2   BACKBONE
 33  31  33  am  BACKBONE|INTERRES
 34  33  34  1   BACKBONE
 35  33  35  1   BACKBONE
 36  35  36  1   BACKBONE
 37  35  37  1   
 38  35  51  1   BACKBONE
 39  37  38  1   
 40  37  39  1   
 41  37  40  1   
 42  40  41  ar  
 43  40  49  ar  
 44  41  42  1   
 45  41  43  ar  
 46  43  44  1   
 47  43  45  ar  
 48  45  46  1   
 49  45  47  ar  
 50  47  48  1   
 51  47  49  ar  
 52  49  50  1   
 53  51  52  2   BACKBONE
 54  51  53  am  BACKBONE|INTERRES
 55  53  54  1   BACKBONE
 56  53  62  1   
 57  54  55  1   BACKBONE
 58  54  56  1   
 59  54  65  1   BACKBONE
 60  56  57  1   
 61  56  58  1   
 62  56  59  1   
 63  59  60  1   
 64  59  61  1   
 65  59  62  1   
 66  62  63  1   
 67  62  64  1   
 68  65  66  2   BACKBONE
 69  65  67  am  BACKBONE|INTERRES
 70  67  68  1   
 71  67  72  1   BACKBONE
 72  68  69  1   
 73  68  70  1   
 74  68  71  1   
 75  72  73  1   BACKBONE
 76  72  74  1   
 77  72  87  1   BACKBONE
 78  74  75  1   
 79  74  76  1   
 80  74  77  1   
 81  77  78  1   
 82  77  79  1   
 83  77  83  1   
 84  79  80  1   
 85  79  81  1   
 86  79  82  1   
 87  83  84  1   
 88  83  85  1   
 89  83  86  1   
 90  87  88  2   BACKBONE
 91  87  89  am  BACKBONE|INTERRES
 92  89  90  1   BACKBONE
 93  89  91  1   BACKBONE
 94  91  92  1   BACKBONE
 95  91  93  1   
 96  91  97  1   BACKBONE
 97  93  94  1   
 98  93  95  1   
 99  93  96  1   
100  97  98  2   BACKBONE
101  97  99  am  BACKBONE|INTERRES
102  99 100  1   
103  99 120  1   BACKBONE
104 100 101  1   
105 100 102  1   
106 100 103  1   
107 103 104  1   
108 103 105  1   
109 103 106  1   
110 106 107  1   
111 106 108  1   
112 106 109  1   
113 109 110  1   
114 110 111  1   
115 110 112  1   
116 110 116  1   
117 112 113  1   
118 112 114  1   
119 112 115  1   
120 116 117  1   
121 116 118  1   
122 116 119  1   
123 120 121  1   BACKBONE
124 120 122  1   BACKBONE
125 120 123  1   BACKBONE
126 123 124  2   BACKBONE
127 123 125  am  BACKBONE|INTERRES
128 125 126  1   BACKBONE
129 125 127  1   BACKBONE
130 127 128  1   BACKBONE
131 127 129  1   
132 127 142  1   BACKBONE
133 129 130  1   
134 129 131  1   
135 129 132  1   
136 132 133  1   
137 132 134  1   
138 132 138  1   
139 134 135  1   
140 134 136  1   
141 134 137  1   
142 138 139  1   
143 138 140  1   
144 138 141  1   
145 142 143  2   BACKBONE
146 142 144  am  BACKBONE|INTERRES
147 144 145  1   BACKBONE
148 144 153  1   
149 145 146  1   BACKBONE
150 145 147  1   
151 145 156  1   BACKBONE
152 147 148  1   
153 147 149  1   
154 147 150  1   
155 150 151  1   
156 150 152  1   
157 150 153  1   
158 153 154  1   
159 153 155  1   
160 156 157  2   BACKBONE
161 156 158  am  BACKBONE|INTERRES
162 158 159  1   
163 158 163  1   BACKBONE
164 159 160  1   
165 159 161  1   
166 159 162  1   
167 163 164  1   BACKBONE
168 163 165  1   
169 163 178  1   BACKBONE
170 165 166  1   
171 165 167  1   
172 165 168  1   
173 168 169  1   
174 168 170  1   
175 168 174  1   
176 170 171  1   
177 170 172  1   
178 170 173  1   
179 174 175  1   
180 174 176  1   
181 174 177  1   
182 178 179  2   BACKBONE
@<TRIPOS>SUBSTRUCTURE
  1 ALA1    3 RESIDUE 4 **** ALA 2
  2 FN4_2  28 RESIDUE 4 **** FN4 2
  3 PHE3   35 RESIDUE 4 **** PHE 2
  4 PRO4   54 RESIDUE 4 **** PRO 2
  5 LEU5   72 RESIDUE 4 **** LEU 2
  6 ALA6   91 RESIDUE 4 **** ALA 2
  7 FN2_7 120 RESIDUE 4 **** FN2 2
  8 LEU8  127 RESIDUE 4 **** LEU 2
  9 PRO9  145 RESIDUE 4 **** PRO 2
 10 LEU10 163 RESIDUE 4 **** LEU 2

# MOE 2019.01 (io_trps.svl 2018.10)
