# Supplementary material for: Lipid Composition Is Critical for Accurate Membrane Permeability Prediction of Cyclic Peptides by Molecular Dynamics Simulations
Source: J Chem Inf Model. 2022 Sep 2;62(18):4549–60. doi: 10.1021/acs.jcim.2c00931 (PMC9516681; doi:10.1021/acs.jcim.2c00931)
Supplement: Supplementary file 2 — ci2c00931_si_002.zip [file ci2c00931_si_002.zip › mol2files/B05.mol2]

@<TRIPOS>MOLECULE
NONAME
166 169 10 0 0 
BIOPOLYMER
USER_CHARGES


@<TRIPOS>ATOM
  1 N        0.7833    -8.1149     1.4519 N.am   1 ALA1   -0.7301 BACKBONE
  2 H        1.5657    -8.5741     1.8862 H      1 ALA1    0.3700 BACKBONE
  3 CA       0.8385    -7.9937    -0.0109 C.3    1 ALA1    0.2811 BACKBONE
  4 HA       1.7113    -8.5837    -0.2753 H      1 ALA1    0.0800 BACKBONE
  5 CB      -0.3453    -8.7415    -0.6372 C.3    1 ALA1   -0.2400 
  6 HB1     -0.4897    -9.7009    -0.1397 H      1 ALA1    0.0800 
  7 HB2     -0.1691    -8.9139    -1.6964 H      1 ALA1    0.0800 
  8 HB3     -1.2490    -8.1497    -0.5466 H      1 ALA1    0.0800 
  9 C        1.0981    -6.5638    -0.6025 C.2    1 ALA1    0.5690 BACKBONE
 10 O        0.7836    -5.5677     0.0530 O.2    1 ALA1   -0.5700 BACKBONE
 11 N        1.7120    -6.4228    -1.8091 N.am   2 FN4_2  -0.6602 BACKBONE
 12 CT       1.8200    -5.0912    -2.4471 C.3    2 FN4_2   0.1401 
 13 HT2      1.5627    -4.3059    -1.7534 H      2 FN4_2   0.0800 
 14 HT3      2.8160    -4.9492    -2.8475 H      2 FN4_2   0.0800 
 15 CU       0.7969    -5.0706    -3.5976 C.3    2 FN4_2  -0.1600 
 16 HU2      1.0345    -5.8268    -4.3453 H      2 FN4_2   0.0800 
 17 HU3     -0.2044    -5.2533    -3.2075 H      2 FN4_2   0.0800 
 18 CV       0.8759    -3.6712    -4.2404 C.3    2 FN4_2  -0.1600 
 19 HV2      0.5801    -2.9112    -3.5118 H      2 FN4_2   0.0800 
 20 HV3      1.9267    -3.4916    -4.5013 H      2 FN4_2   0.0800 
 21 CW      -0.0322    -3.5850    -5.4958 C.3    2 FN4_2  -0.1600 
 22 HW2      0.6723    -2.8004    -5.7816 H      2 FN4_2   0.0800 
 23 HW3     -0.8454    -3.7146    -4.7782 H      2 FN4_2   0.0800 
 24 CX      -1.0165    -2.5619    -6.1112 C.3    2 FN4_2  -0.2400 
 25 HX1     -1.0869    -1.6656    -5.4880 H      2 FN4_2   0.0800 
 26 HX2     -2.0151    -2.9957    -6.2205 H      2 FN4_2   0.0800 
 27 HX3     -0.6982    -2.2684    -7.1165 H      2 FN4_2   0.0800 
 28 CA       2.3945    -7.5269    -2.5195 C.3    2 FN4_2   0.2011 BACKBONE
 29 HA2      1.7501    -8.4013    -2.5826 H      2 FN4_2   0.0800 BACKBONE
 30 HA3      2.6075    -7.2277    -3.5451 H      2 FN4_2   0.0800 BACKBONE
 31 C        3.7391    -7.9591    -1.9003 C.2    2 FN4_2   0.5690 BACKBONE
 32 O        3.8711    -9.0917    -1.4531 O.2    2 FN4_2  -0.5700 BACKBONE
 33 N        4.7502    -7.0891    -1.8711 N.am   3 PHE3   -0.7301 BACKBONE
 34 H        4.6061    -6.1355    -2.1779 H      3 PHE3    0.3700 BACKBONE
 35 CA       6.1206    -7.4290    -1.4538 C.3    3 PHE3    0.2811 BACKBONE
 36 HA       6.0786    -8.1468    -0.6361 H      3 PHE3    0.0800 BACKBONE
 37 CB       6.8001    -8.0768    -2.6746 C.3    3 PHE3   -0.0165 
 38 HB2      6.1859    -8.9147    -3.0062 H      3 PHE3    0.0800 
 39 HB3      6.8045    -7.3491    -3.4874 H      3 PHE3    0.0800 
 40 CG       8.2129    -8.5960    -2.4857 C.ar   3 PHE3   -0.1435 
 41 CD2      8.4265    -9.8680    -1.9210 C.ar   3 PHE3   -0.1500 
 42 HD2      7.5878   -10.4653    -1.5897 H      3 PHE3    0.1500 
 43 CE2      9.7314   -10.3802    -1.8104 C.ar   3 PHE3   -0.1500 
 44 HE2      9.8931   -11.3608    -1.3849 H      3 PHE3    0.1500 
 45 CZ      10.8246    -9.6283    -2.2756 C.ar   3 PHE3   -0.1500 
 46 HZ      11.8265   -10.0277    -2.2025 H      3 PHE3    0.1500 
 47 CE1     10.6137    -8.3599    -2.8444 C.ar   3 PHE3   -0.1500 
 48 HE1     11.4536    -7.7852    -3.2093 H      3 PHE3    0.1500 
 49 CD1      9.3102    -7.8424    -2.9462 C.ar   3 PHE3   -0.1500 
 50 HD1      9.1563    -6.8709    -3.3964 H      3 PHE3    0.1500 
 51 C        6.9142    -6.1669    -1.0024 C.2    3 PHE3    0.5690 BACKBONE
 52 O        6.6728    -5.1039    -1.5703 O.2    3 PHE3   -0.5700 BACKBONE
 53 N        7.8830    -6.2162    -0.0613 N.am   4 PRO4   -0.6602 BACKBONE
 54 CA       8.9981    -5.2507    -0.1536 C.3    4 PRO4    0.2811 BACKBONE
 55 HA       9.2762    -5.2211    -1.2091 H      4 PRO4    0.0800 BACKBONE
 56 CB      10.1805    -5.9077     0.5739 C.3    4 PRO4   -0.1600 
 57 HB2     11.1029    -5.7711     0.0078 H      4 PRO4    0.0800 
 58 HB3     10.3045    -5.4741     1.5648 H      4 PRO4    0.0800 
 59 CG       9.8135    -7.3857     0.6873 C.3    4 PRO4   -0.1600 
 60 HG2     10.2351    -7.8432     1.5833 H      4 PRO4    0.0800 
 61 HG3     10.1554    -7.9160    -0.1986 H      4 PRO4    0.0800 
 62 CD       8.2915    -7.3811     0.7186 C.3    4 PRO4    0.1401 
 63 HD2      7.9582    -7.2701     1.7496 H      4 PRO4    0.0800 
 64 HD3      7.9220    -8.3247     0.3187 H      4 PRO4    0.0800 
 65 C        8.8603    -3.7472     0.2567 C.2    4 PRO4    0.5690 BACKBONE
 66 O        9.5722    -2.9753    -0.3867 O.2    4 PRO4   -0.5700 BACKBONE
 67 N        8.1210    -3.2640     1.2973 N.am   5 LEU5   -0.6602 BACKBONE
 68 CN       8.2909    -1.8214     1.6540 C.3    5 LEU5    0.0601 
 69 HN1      8.2269    -1.7195     2.7289 H      5 LEU5    0.0800 
 70 HN2      7.5060    -1.2656     1.1578 H      5 LEU5    0.0800 
 71 HN3      9.2634    -1.4687     1.3369 H      5 LEU5    0.0800 
 72 CA       7.1090    -3.9979     2.1033 C.3    5 LEU5    0.2811 BACKBONE
 73 HA       6.6951    -4.7950     1.5032 H      5 LEU5    0.0800 BACKBONE
 74 CB       7.8252    -4.6461     3.3143 C.3    5 LEU5   -0.1600 
 75 HB2      8.6187    -5.2655     2.9118 H      5 LEU5    0.0800 
 76 HB3      8.3179    -3.8562     3.8824 H      5 LEU5    0.0800 
 77 CG       7.0362    -5.5500     4.2982 C.3    5 LEU5   -0.0800 
 78 HG       7.7366    -6.3126     4.6482 H      5 LEU5    0.0800 
 79 CD2      5.8274    -6.2817     3.7006 C.3    5 LEU5   -0.2400 
 80 HD21     5.0270    -5.5759     3.4804 H      5 LEU5    0.0800 
 81 HD22     6.1079    -6.8176     2.7971 H      5 LEU5    0.0800 
 82 HD23     5.4468    -7.0055     4.4231 H      5 LEU5    0.0800 
 83 CD1      6.5661    -4.7948     5.5498 C.3    5 LEU5   -0.2400 
 84 HD11     5.7771    -4.0852     5.3051 H      5 LEU5    0.0800 
 85 HD12     6.1753    -5.5018     6.2826 H      5 LEU5    0.0800 
 86 HD13     7.3999    -4.2562     6.0015 H      5 LEU5    0.0800 
 87 C        5.9056    -3.0975     2.5433 C.2    5 LEU5    0.5690 BACKBONE
 88 O        5.9685    -2.3573     3.5188 O.2    5 LEU5   -0.5700 BACKBONE
 89 N        4.7582    -3.0660     1.8725 N.am   6 ALA6   -0.7301 BACKBONE
 90 H        4.0901    -2.4170     2.2531 H      6 ALA6    0.3700 BACKBONE
 91 CA       4.4260    -3.6555     0.5750 C.3    6 ALA6    0.2811 BACKBONE
 92 HA       5.3234    -3.6619    -0.0454 H      6 ALA6    0.0800 BACKBONE
 93 CB       3.9807    -5.1047     0.8026 C.3    6 ALA6   -0.2400 
 94 HB1      3.6064    -5.4980    -0.1343 H      6 ALA6    0.0800 
 95 HB2      4.8133    -5.7235     1.1180 H      6 ALA6    0.0800 
 96 HB3      3.1835    -5.1602     1.5421 H      6 ALA6    0.0800 
 97 C        3.3418    -2.8885    -0.2515 C.2    6 ALA6    0.5690 BACKBONE
 98 O        3.5560    -2.7573    -1.4559 O.2    6 ALA6   -0.5700 BACKBONE
 99 N        2.1953    -2.3887     0.2854 N.am   7 FN1_7  -0.6602 BACKBONE
100 CT       1.7975    -2.5105     1.7047 C.3    7 FN1_7   0.1401 
101 HT2      0.7377    -2.7047     1.7901 H      7 FN1_7   0.0800 
102 HT3      2.3484    -3.2819     2.2175 H      7 FN1_7   0.0800 
103 CU       2.0941    -1.1479     2.3483 C.3    7 FN1_7  -0.2400 
104 HU1      3.1212    -0.8474     2.1418 H      7 FN1_7   0.0800 
105 HU2      1.9372    -1.2452     3.4227 H      7 FN1_7   0.0800 
106 HU3      1.3987    -0.4110     1.9452 H      7 FN1_7   0.0800 
107 CA       1.2372    -1.6586    -0.5844 C.3    7 FN1_7   0.2011 BACKBONE
108 HA2      1.3868    -0.5887    -0.4438 H      7 FN1_7   0.0800 BACKBONE
109 HA3      1.4285    -1.8623    -1.6359 H      7 FN1_7   0.0800 BACKBONE
110 C       -0.2598    -1.9523    -0.3542 C.2    7 FN1_7   0.5690 BACKBONE
111 O       -0.9594    -1.1183     0.2111 O.2    7 FN1_7  -0.5700 BACKBONE
112 N       -0.7690    -3.1153    -0.7713 N.am   8 LEU8   -0.7301 BACKBONE
113 H       -0.1364    -3.8750    -1.0019 H      8 LEU8    0.3700 BACKBONE
114 CA      -2.1974    -3.4570    -0.7168 C.3    8 LEU8    0.2811 BACKBONE
115 HA      -2.6337    -2.9747     0.1549 H      8 LEU8    0.0800 BACKBONE
116 CB      -2.9048    -2.9574    -1.9979 C.3    8 LEU8   -0.1600 
117 HB2     -2.3063    -3.2756    -2.8524 H      8 LEU8    0.0800 
118 HB3     -3.8647    -3.4695    -2.0773 H      8 LEU8    0.0800 
119 CG      -3.1755    -1.4437    -2.1106 C.3    8 LEU8   -0.0800 
120 HG      -2.2309    -0.8986    -2.0611 H      8 LEU8    0.0800 
121 CD2     -4.1100    -0.9327    -1.0035 C.3    8 LEU8   -0.2400 
122 HD21    -5.0486    -1.4873    -1.0098 H      8 LEU8    0.0800 
123 HD22    -4.3222     0.1255    -1.1620 H      8 LEU8    0.0800 
124 HD23    -3.6341    -1.0302    -0.0281 H      8 LEU8    0.0800 
125 CD1     -3.8285    -1.1491    -3.4677 C.3    8 LEU8   -0.2400 
126 HD11    -4.7890    -1.6601    -3.5468 H      8 LEU8    0.0800 
127 HD12    -3.1797    -1.4867    -4.2751 H      8 LEU8    0.0800 
128 HD13    -3.9862    -0.0754    -3.5781 H      8 LEU8    0.0800 
129 C       -2.4535    -4.9887    -0.5992 C.2    8 LEU8    0.5690 BACKBONE
130 O       -1.8204    -5.7654    -1.3117 O.2    8 LEU8   -0.5700 BACKBONE
131 N       -3.4606    -5.4549     0.1678 N.am   9 PRO9   -0.6602 BACKBONE
132 CA      -3.9672    -6.8333     0.0119 C.3    9 PRO9    0.2811 BACKBONE
133 HA      -3.7785    -7.1701    -1.0085 H      9 PRO9    0.0800 BACKBONE
134 CB      -5.4857    -6.6342     0.1451 C.3    9 PRO9   -0.1600 
135 HB2     -5.8854    -6.2664    -0.8012 H      9 PRO9    0.0800 
136 HB3     -6.0080    -7.5460     0.4391 H      9 PRO9    0.0800 
137 CG      -5.5957    -5.5475     1.2134 C.3    9 PRO9   -0.1600 
138 HG2     -5.4134    -5.9773     2.2005 H      9 PRO9    0.0800 
139 HG3     -6.5607    -5.0402     1.1846 H      9 PRO9    0.0800 
140 CD      -4.4512    -4.6148     0.8357 C.3    9 PRO9    0.1401 
141 HD2     -4.0434    -4.1283     1.7218 H      9 PRO9    0.0800 
142 HD3     -4.8286    -3.8579     0.1445 H      9 PRO9    0.0800 
143 C       -3.4763    -8.0157     0.9246 C.2    9 PRO9    0.5690 BACKBONE
144 O       -4.0444    -9.0930     0.7361 O.2    9 PRO9   -0.5700 BACKBONE
145 N       -2.5307    -7.9516     1.9021 N.am  10 LEU10  -0.6602 BACKBONE
146 CN      -2.4500    -9.0950     2.8564 C.3   10 LEU10   0.0601 
147 HN1     -1.7952    -9.8395     2.4226 H     10 LEU10   0.0800 
148 HN2     -3.4425    -9.4993     3.0091 H     10 LEU10   0.0800 
149 HN3     -2.0658    -8.7371     3.8022 H     10 LEU10   0.0800 
150 CA      -1.4350    -6.9533     2.0229 C.3   10 LEU10   0.2811 BACKBONE
151 HA      -1.3018    -6.4445     1.0789 H     10 LEU10   0.0800 BACKBONE
152 CB      -1.8810    -5.9178     3.0838 C.3   10 LEU10  -0.1600 
153 HB2     -2.9292    -5.6968     2.9022 H     10 LEU10   0.0800 
154 HB3     -1.8336    -6.3764     4.0721 H     10 LEU10   0.0800 
155 CG      -1.1049    -4.5836     3.1035 C.3   10 LEU10  -0.0800 
156 HG      -1.0099    -4.2054     2.0831 H     10 LEU10   0.0800 
157 CD2      0.2911    -4.7270     3.7282 C.3   10 LEU10  -0.2400 
158 HD21     0.9622    -5.2326     3.0347 H     10 LEU10   0.0800 
159 HD22     0.7096    -3.7489     3.9612 H     10 LEU10   0.0800 
160 HD23     0.2347    -5.3017     4.6542 H     10 LEU10   0.0800 
161 CD1     -1.8817    -3.5536     3.9360 C.3   10 LEU10  -0.2400 
162 HD11    -1.9714    -3.8956     4.9683 H     10 LEU10   0.0800 
163 HD12    -2.8783    -3.4038     3.5237 H     10 LEU10   0.0800 
164 HD13    -1.3615    -2.5948     3.9219 H     10 LEU10   0.0800 
165 C       -0.0524    -7.6131     2.3636 C.2   10 LEU10   0.5690 BACKBONE
166 O        0.2797    -7.8254     3.5264 O.2   10 LEU10  -0.5700 BACKBONE
@<TRIPOS>BOND
  1   1   2  1   BACKBONE
  2   1   3  1   BACKBONE
  3   1 165  am  BACKBONE|INTERRES
  4   3   4  1   BACKBONE
  5   3   5  1   
  6   3   9  1   BACKBONE
  7   5   6  1   
  8   5   7  1   
  9   5   8  1   
 10   9  10  2   BACKBONE
 11   9  11  am  BACKBONE|INTERRES
 12  11  12  1   
 13  11  28  1   BACKBONE
 14  12  13  1   
 15  12  14  1   
 16  12  15  1   
 17  15  16  1   
 18  15  17  1   
 19  15  18  1   
 20  18  19  1   
 21  18  20  1   
 22  18  21  1   
 23  21  22  1   
 24  21  23  1   
 25  21  24  1   
 26  24  25  1   
 27  24  26  1   
 28  24  27  1   
 29  28  29  1   BACKBONE
 30  28  30  1   BACKBONE
 31  28  31  1   BACKBONE
 32  31  32  2   BACKBONE
 33  31  33  am  BACKBONE|INTERRES
 34  33  34  1   BACKBONE
 35  33  35  1   BACKBONE
 36  35  36  1   BACKBONE
 37  35  37  1   
 38  35  51  1   BACKBONE
 39  37  38  1   
 40  37  39  1   
 41  37  40  1   
 42  40  41  ar  
 43  40  49  ar  
 44  41  42  1   
 45  41  43  ar  
 46  43  44  1   
 47  43  45  ar  
 48  45  46  1   
 49  45  47  ar  
 50  47  48  1   
 51  47  49  ar  
 52  49  50  1   
 53  51  52  2   BACKBONE
 54  51  53  am  BACKBONE|INTERRES
 55  53  54  1   BACKBONE
 56  53  62  1   
 57  54  55  1   BACKBONE
 58  54  56  1   
 59  54  65  1   BACKBONE
 60  56  57  1   
 61  56  58  1   
 62  56  59  1   
 63  59  60  1   
 64  59  61  1   
 65  59  62  1   
 66  62  63  1   
 67  62  64  1   
 68  65  66  2   BACKBONE
 69  65  67  am  BACKBONE|INTERRES
 70  67  68  1   
 71  67  72  1   BACKBONE
 72  68  69  1   
 73  68  70  1   
 74  68  71  1   
 75  72  73  1   BACKBONE
 76  72  74  1   
 77  72  87  1   BACKBONE
 78  74  75  1   
 79  74  76  1   
 80  74  77  1   
 81  77  78  1   
 82  77  79  1   
 83  77  83  1   
 84  79  80  1   
 85  79  81  1   
 86  79  82  1   
 87  83  84  1   
 88  83  85  1   
 89  83  86  1   
 90  87  88  2   BACKBONE
 91  87  89  am  BACKBONE|INTERRES
 92  89  90  1   BACKBONE
 93  89  91  1   BACKBONE
 94  91  92  1   BACKBONE
 95  91  93  1   
 96  91  97  1   BACKBONE
 97  93  94  1   
 98  93  95  1   
 99  93  96  1   
100  97  98  2   BACKBONE
101  97  99  am  BACKBONE|INTERRES
102  99 100  1   
103  99 107  1   BACKBONE
104 100 101  1   
105 100 102  1   
106 100 103  1   
107 103 104  1   
108 103 105  1   
109 103 106  1   
110 107 108  1   BACKBONE
111 107 109  1   BACKBONE
112 107 110  1   BACKBONE
113 110 111  2   BACKBONE
114 110 112  am  BACKBONE|INTERRES
115 112 113  1   BACKBONE
116 112 114  1   BACKBONE
117 114 115  1   BACKBONE
118 114 116  1   
119 114 129  1   BACKBONE
120 116 117  1   
121 116 118  1   
122 116 119  1   
123 119 120  1   
124 119 121  1   
125 119 125  1   
126 121 122  1   
127 121 123  1   
128 121 124  1   
129 125 126  1   
130 125 127  1   
131 125 128  1   
132 129 130  2   BACKBONE
133 129 131  am  BACKBONE|INTERRES
134 131 132  1   BACKBONE
135 131 140  1   
136 132 133  1   BACKBONE
137 132 134  1   
138 132 143  1   BACKBONE
139 134 135  1   
140 134 136  1   
141 134 137  1   
142 137 138  1   
143 137 139  1   
144 137 140  1   
145 140 141  1   
146 140 142  1   
147 143 144  2   BACKBONE
148 143 145  am  BACKBONE|INTERRES
149 145 146  1   
150 145 150  1   BACKBONE
151 146 147  1   
152 146 148  1   
153 146 149  1   
154 150 151  1   BACKBONE
155 150 152  1   
156 150 165  1   BACKBONE
157 152 153  1   
158 152 154  1   
159 152 155  1   
160 155 156  1   
161 155 157  1   
162 155 161  1   
163 157 158  1   
164 157 159  1   
165 157 160  1   
166 161 162  1   
167 161 163  1   
168 161 164  1   
169 165 166  2   BACKBONE
@<TRIPOS>SUBSTRUCTURE
  1 ALA1    3 RESIDUE 4 **** ALA 2
  2 FN4_2  28 RESIDUE 4 **** FN4 2
  3 PHE3   35 RESIDUE 4 **** PHE 2
  4 PRO4   54 RESIDUE 4 **** PRO 2
  5 LEU5   72 RESIDUE 4 **** LEU 2
  6 ALA6   91 RESIDUE 4 **** ALA 2
  7 FN1_7 107 RESIDUE 4 **** FN1 2
  8 LEU8  114 RESIDUE 4 **** LEU 2
  9 PRO9  132 RESIDUE 4 **** PRO 2
 10 LEU10 150 RESIDUE 4 **** LEU 2

# MOE 2019.01 (io_trps.svl 2018.10)
