# Supplementary material for: Lipid Composition Is Critical for Accurate Membrane Permeability Prediction of Cyclic Peptides by Molecular Dynamics Simulations
Source: J Chem Inf Model. 2022 Sep 2;62(18):4549–60. doi: 10.1021/acs.jcim.2c00931 (PMC9516681; doi:10.1021/acs.jcim.2c00931)
Supplement: Supplementary file 2 — ci2c00931_si_002.zip [file ci2c00931_si_002.zip › mol2files/CSA.mol2]

@<TRIPOS>MOLECULE
1IKF.C
196 196 11 0 0 
BIOPOLYMER
USER_CHARGES


@<TRIPOS>ATOM
  1 N      -23.7600    43.1520    67.1066 N.am   1 DAL501  -0.4157 BACKBONE
  2 H      -24.6128    43.4316    66.6522 H      1 DAL501   0.2719 
  3 CA     -22.6610    44.1189    67.1143 C.3    1 DAL501   0.0337 BACKBONE
  4 HA     -22.3034    44.1895    68.1400 H      1 DAL501   0.0823 
  5 CB     -23.2348    45.4828    66.7038 C.3    1 DAL501  -0.1825 
  6 HB1    -23.6253    45.4272    65.6863 H      1 DAL501   0.0603 
  7 HB2    -22.4562    46.2438    66.7354 H      1 DAL501   0.0603 
  8 HB3    -24.0365    45.7706    67.3849 H      1 DAL501   0.0603 
  9 C      -21.4822    43.6900    66.2030 C.2    1 DAL501   0.5973 BACKBONE
 10 O      -21.7274    43.0208    65.2009 O.2    1 DAL501  -0.5679 BACKBONE
 11 N      -20.2182    44.0719    66.4981 N.am   2 MLE502  -0.6602 
 12 CN     -19.8867    44.9284    67.6604 C.3    2 MLE502   0.0601 
 13 HN1    -20.3899    45.8767    67.5335 H      2 MLE502   0.0800 
 14 HN2    -18.8161    45.0853    67.6934 H      2 MLE502   0.0800 
 15 HN3    -20.2123    44.4220    68.5584 H      2 MLE502   0.0800 
 16 CA     -19.0856    43.6046    65.6615 C.3    2 MLE502   0.2811 
 17 HA     -19.4431    42.8374    64.9798 H      2 MLE502   0.0800 
 18 CB     -18.6209    44.7806    64.7721 C.3    2 MLE502  -0.1600 
 19 HB1    -18.1499    45.5288    65.4100 H      2 MLE502   0.0800 
 20 HB2    -19.5078    45.2339    64.3267 H      2 MLE502   0.0800 
 21 CG     -17.6433    44.4144    63.6332 C.3    2 MLE502  -0.0800 
 22 HG     -16.7307    43.9871    64.0548 H      2 MLE502   0.0800 
 23 CD1    -18.2412    43.4094    62.6372 C.3    2 MLE502  -0.2400 
 24 HD11   -19.1998    43.7725    62.2634 H      2 MLE502   0.0800 
 25 HD12   -18.3842    42.4392    63.1121 H      2 MLE502   0.0800 
 26 HD13   -17.5609    43.2714    61.7960 H      2 MLE502   0.0800 
 27 CD2    -17.2618    45.6942    62.8774 C.3    2 MLE502  -0.2400 
 28 HD21   -18.1464    46.1462    62.4265 H      2 MLE502   0.0800 
 29 HD22   -16.5409    45.4621    62.0927 H      2 MLE502   0.0800 
 30 HD23   -16.8058    46.4085    63.5643 H      2 MLE502   0.0800 
 31 C      -17.9490    42.9095    66.4821 C.2    2 MLE502   0.5690 
 32 O      -16.8343    43.4325    66.5368 O.2    2 MLE502  -0.5700 
 33 N      -18.1918    41.7604    67.1622 N.am   3 MLE503  -0.6602 
 34 CN     -19.5112    41.0852    67.0752 C.3    3 MLE503   0.0601 
 35 HN1    -20.2230    41.6679    67.6415 H      3 MLE503   0.0800 
 36 HN2    -19.4323    40.0932    67.4897 H      3 MLE503   0.0800 
 37 HN3    -19.7994    41.0108    66.0352 H      3 MLE503   0.0800 
 38 CA     -17.0477    41.0257    67.7573 C.3    3 MLE503   0.2811 
 39 HA     -16.2450    41.7353    67.9202 H      3 MLE503   0.0800 
 40 CB     -17.3330    40.4404    69.1664 C.3    3 MLE503  -0.1600 
 41 HB1    -16.4464    39.8700    69.4445 H      3 MLE503   0.0800 
 42 HB2    -18.1422    39.7140    69.1134 H      3 MLE503   0.0800 
 43 CG     -17.6013    41.4100    70.3401 C.3    3 MLE503  -0.0800 
 44 HG     -17.4922    40.8311    71.2612 H      3 MLE503   0.0800 
 45 CD1    -16.5988    42.5711    70.4021 C.3    3 MLE503  -0.2400 
 46 HD11   -16.7367    43.2441    69.5538 H      3 MLE503   0.0800 
 47 HD12   -15.5778    42.1919    70.3966 H      3 MLE503   0.0800 
 48 HD13   -16.7509    43.1377    71.3218 H      3 MLE503   0.0800 
 49 CD2    -19.0253    41.9769    70.3377 C.3    3 MLE503  -0.2400 
 50 HD21   -19.1591    42.6571    69.4997 H      3 MLE503   0.0800 
 51 HD22   -19.2043    42.5249    71.2636 H      3 MLE503   0.0800 
 52 HD23   -19.7535    41.1681    70.2648 H      3 MLE503   0.0800 
 53 C      -16.5161    39.9276    66.7920 C.2    3 MLE503   0.5690 
 54 O      -17.3299    39.1528    66.2748 O.2    3 MLE503  -0.5700 
 55 N      -15.1757    39.7717    66.6155 N.am   4 MVA504  -0.1122 BACKBONE
 56 CN     -14.1694    40.6944    67.2289 C.3    4 MVA504  -0.4312 
 57 HN1    -14.3296    41.6852    66.8181 H      4 MVA504   0.1484 
 58 HN2    -13.1700    40.3559    66.9871 H      4 MVA504   0.1484 
 59 HN3    -14.2959    40.6810    68.3030 H      4 MVA504   0.1484 
 60 CA     -14.6603    38.6724    65.7637 C.3    4 MVA504   0.0248 BACKBONE
 61 HA     -15.4899    38.1130    65.3405 H      4 MVA504   0.0334 
 62 CB     -13.8867    39.2008    64.5310 C.3    4 MVA504   0.3200 
 63 HB     -12.9741    39.7086    64.8439 H      4 MVA504  -0.0174 
 64 CG1    -13.5004    38.0460    63.5924 C.3    4 MVA504  -0.2903 
 65 HG11   -14.3929    37.5198    63.2527 H      4 MVA504   0.0642 
 66 HG12   -12.8461    37.3444    64.1107 H      4 MVA504   0.0642 
 67 HG13   -12.9625    38.4357    62.7279 H      4 MVA504   0.0642 
 68 CG2    -14.7304    40.1925    63.7100 C.3    4 MVA504  -0.2903 
 69 HG21   -15.6697    39.7271    63.4088 H      4 MVA504   0.0642 
 70 HG22   -14.1800    40.4988    62.8200 H      4 MVA504   0.0642 
 71 HG23   -14.9456    41.0854    64.2969 H      4 MVA504   0.0642 
 72 C      -13.8277    37.7116    66.6331 C.2    4 MVA504   0.4848 BACKBONE
 73 O      -12.6402    37.9644    66.8105 O.2    4 MVA504  -0.5520 BACKBONE
 74 N      -14.4187    36.6766    67.2756 N.am   5 BMT505  -0.6602 
 75 CN     -15.7860    36.2174    66.9258 C.3    5 BMT505   0.0601 
 76 HN1    -16.4737    37.0213    67.1412 H      5 BMT505   0.0800 
 77 HN2    -16.0498    35.3505    67.5159 H      5 BMT505   0.0800 
 78 HN3    -15.7912    35.9630    65.8733 H      5 BMT505   0.0800 
 79 CA     -13.6371    35.8889    68.2788 C.3    5 BMT505   0.2811 
 80 HA     -12.5763    36.0754    68.1277 H      5 BMT505   0.0800 
 81 C      -13.7259    34.3541    68.0866 C.2    5 BMT505   0.5690 
 82 O      -13.0953    33.8206    67.1726 O.2    5 BMT505  -0.5700 
 83 CB     -13.9558    36.3469    69.7350 C.3    5 BMT505   0.2000 
 84 HB     -13.4189    35.6862    70.4189 H      5 BMT505   0.0800 
 85 OG1    -15.3476    36.1928    69.9814 O.3    5 BMT505  -0.6800 
 86 HG1    -15.8155    36.7980    69.3968 H      5 BMT505   0.4000 
 87 CG2    -13.5168    37.8024    70.0679 C.3    5 BMT505  -0.0800 
 88 HG2    -13.9076    38.4692    69.2999 H      5 BMT505   0.0800 
 89 CD1    -11.9748    37.9255    70.0961 C.3    5 BMT505  -0.2400 
 90 HD11   -11.5520    37.2622    70.8514 H      5 BMT505   0.0800 
 91 HD12   -11.6777    38.9498    70.3231 H      5 BMT505   0.0800 
 92 HD13   -11.5441    37.6800    69.1269 H      5 BMT505   0.0800 
 93 CD2    -14.0525    38.2174    71.4706 C.3    5 BMT505  -0.0218 
 94 HD21   -13.5447    37.6461    72.2346 H      5 BMT505   0.0800 
 95 HD22   -15.1238    38.0838    71.5261 H      5 BMT505   0.0800 
 96 CE     -13.8037    39.7113    71.6206 C.2    5 BMT505  -0.2882 
 97 HE     -14.2574    40.3105    70.8739 H      5 BMT505   0.1500 
 98 CZ     -13.0829    40.2824    72.5988 C.2    5 BMT505  -0.2882 
 99 HZ     -12.9576    41.3364    72.6324 H      5 BMT505   0.1500 
100 CH     -12.3940    39.5226    73.7129 C.3    5 BMT505  -0.1018 
101 HH1    -13.1503    38.9605    74.2434 H      5 BMT505   0.0800 
102 HH2    -11.9268    40.2502    74.3622 H      5 BMT505   0.0800 
103 HH3    -11.6549    38.8764    73.2593 H      5 BMT505   0.0800 
104 N      -14.4742    33.6329    68.9366 N.am   6 ABA506  -0.2318 BACKBONE
105 H      -15.0220    34.1311    69.6313 H      6 ABA506   0.2307 
106 CA     -14.6420    32.1746    68.9004 C.3    6 ABA506  -0.1708 BACKBONE
107 HA     -14.4490    31.8274    67.8868 H      6 ABA506   0.0841 
108 C      -16.0760    31.8057    69.3019 C.2    6 ABA506   0.5530 BACKBONE
109 O      -16.6649    32.5280    70.1027 O.2    6 ABA506  -0.5586 BACKBONE
110 CB     -13.6556    31.4900    69.8637 C.3    6 ABA506   0.1092 
111 HB2    -13.8849    30.4247    69.9058 H      6 ABA506   0.0061 
112 HB3    -13.7816    31.9010    70.8668 H      6 ABA506   0.0061 
113 CG     -12.1897    31.6380    69.4431 C.3    6 ABA506  -0.1437 
114 HG1    -12.0600    31.2819    68.4205 H      6 ABA506   0.0386 
115 HG2    -11.5616    31.0462    70.1091 H      6 ABA506   0.0386 
116 HG3    -11.8810    32.6811    69.5058 H      6 ABA506   0.0386 
117 N      -16.6369    30.6709    68.8419 N.am   7 SAR507  -0.6602 
118 CA     -18.0007    30.3163    69.2803 C.3    7 SAR507   0.2011 
119 HA1    -18.0822    30.5181    70.3446 H      7 SAR507   0.0800 
120 HA2    -18.1536    29.2440    69.1679 H      7 SAR507   0.0800 
121 C      -19.1365    31.0183    68.4909 C.2    7 SAR507   0.5690 
122 O      -19.1561    30.8843    67.2673 O.2    7 SAR507  -0.5700 
123 CN     -16.0582    29.8752    67.7414 C.3    7 SAR507   0.0601 
124 HN1    -16.0894    30.4875    66.8489 H      7 SAR507   0.0800 
125 HN2    -16.6544    28.9832    67.6024 H      7 SAR507   0.0800 
126 HN3    -15.0436    29.6093    68.0055 H      7 SAR507   0.0800 
127 N      -20.1397    31.6682    69.1310 N.am   8 MLE508  -0.6602 
128 CN     -20.0783    31.9497    70.5878 C.3    8 MLE508   0.0601 
129 HN1    -20.0206    31.0065    71.1139 H      8 MLE508   0.0800 
130 HN2    -20.9706    32.4737    70.8988 H      8 MLE508   0.0800 
131 HN3    -19.2046    32.5639    70.7687 H      8 MLE508   0.0800 
132 CA     -21.3054    32.1777    68.3642 C.3    8 MLE508   0.2811 
133 HA     -21.1384    32.0001    67.3038 H      8 MLE508   0.0800 
134 CB     -22.5427    31.3373    68.7398 C.3    8 MLE508  -0.1600 
135 HB1    -22.7608    31.4969    69.7962 H      8 MLE508   0.0800 
136 HB2    -22.2880    30.2850    68.6052 H      8 MLE508   0.0800 
137 CG     -23.8196    31.6446    67.9319 C.3    8 MLE508  -0.0800 
138 HG     -24.1128    32.6810    68.1068 H      8 MLE508   0.0800 
139 CD1    -23.6432    31.4332    66.4212 C.3    8 MLE508  -0.2400 
140 HD11   -23.2727    30.4272    66.2190 H      8 MLE508   0.0800 
141 HD12   -22.9497    32.1653    66.0091 H      8 MLE508   0.0800 
142 HD13   -24.6004    31.5674    65.9154 H      8 MLE508   0.0800 
143 CD2    -24.9479    30.7331    68.4331 C.3    8 MLE508  -0.2400 
144 HD21   -24.6855    29.6854    68.2783 H      8 MLE508   0.0800 
145 HD22   -25.8718    30.9483    67.8950 H      8 MLE508   0.0800 
146 HD23   -25.1197    30.9057    69.4962 H      8 MLE508   0.0800 
147 C      -21.5409    33.7076    68.4910 C.2    8 MLE508   0.5690 
148 O      -21.9205    34.2213    69.5465 O.2    8 MLE508  -0.5700 
149 N      -21.3765    34.4431    67.3837 N.am   9 VAL509  -0.4157 BACKBONE
150 H      -21.1173    33.9761    66.5280 H      9 VAL509   0.2719 
151 CA     -21.6142    35.8957    67.3189 C.3    9 VAL509  -0.0875 BACKBONE
152 HA     -21.3299    36.3225    68.2755 H      9 VAL509   0.0969 
153 C      -23.0975    36.1811    67.0186 C.2    9 VAL509   0.5973 BACKBONE
154 O      -23.5556    35.7189    65.9777 O.2    9 VAL509  -0.5679 BACKBONE
155 CB     -20.7134    36.5500    66.2525 C.3    9 VAL509   0.2985 
156 HB     -20.8867    36.0728    65.2870 H      9 VAL509  -0.0297 
157 CG1    -20.9960    38.0516    66.1138 C.3    9 VAL509  -0.3192 
158 HG11   -20.9615    38.5288    67.0914 H      9 VAL509   0.0791 
159 HG12   -21.9811    38.2085    65.6733 H      9 VAL509   0.0791 
160 HG13   -20.2566    38.5102    65.4559 H      9 VAL509   0.0791 
161 CG2    -19.2318    36.3807    66.6138 C.3    9 VAL509  -0.3192 
162 HG21   -19.0208    36.8681    67.5658 H      9 VAL509   0.0791 
163 HG22   -18.6175    36.8324    65.8347 H      9 VAL509   0.0791 
164 HG23   -18.9740    35.3243    66.6825 H      9 VAL509   0.0791 
165 N      -23.8411    36.9717    67.8306 N.am  10 MLE510  -0.6602 
166 CN     -23.3502    37.3759    69.1744 C.3   10 MLE510   0.0601 
167 HN1    -22.4527    37.9666    69.0455 H     10 MLE510   0.0800 
168 HN2    -23.1535    36.4727    69.7389 H     10 MLE510   0.0800 
169 HN3    -24.1058    37.9674    69.6729 H     10 MLE510   0.0800 
170 CA     -25.2693    37.2330    67.4804 C.3   10 MLE510   0.2811 
171 HA     -25.4954    36.8137    66.5010 H     10 MLE510   0.0800 
172 CB     -26.2110    36.5264    68.4869 C.3   10 MLE510  -0.1600 
173 HB1    -27.2408    36.7541    68.2062 H     10 MLE510   0.0800 
174 HB2    -26.0558    36.9527    69.4768 H     10 MLE510   0.0800 
175 CG     -26.0647    34.9933    68.5695 C.3   10 MLE510  -0.0800 
176 HG     -25.0190    34.7362    68.7510 H     10 MLE510   0.0800 
177 CD1    -26.8976    34.4588    69.7415 C.3   10 MLE510  -0.2400 
178 HD11   -27.9525    34.6956    69.5957 H     10 MLE510   0.0800 
179 HD12   -26.5558    34.9056    70.6759 H     10 MLE510   0.0800 
180 HD13   -26.7816    33.3767    69.8145 H     10 MLE510   0.0800 
181 CD2    -26.5378    34.3115    67.2770 C.3   10 MLE510  -0.2400 
182 HD21   -27.5641    34.6013    67.0484 H     10 MLE510   0.0800 
183 HD22   -26.4957    33.2290    67.3894 H     10 MLE510   0.0800 
184 HD23   -25.8940    34.5880    66.4424 H     10 MLE510   0.0800 
185 C      -25.6498    38.7309    67.3262 C.2   10 MLE510   0.5690 
186 O      -26.7737    39.0394    66.9294 O.2   10 MLE510  -0.5700 
187 N      -24.7541    39.6691    67.6606 N.am  11 ALA511  -0.4157 BACKBONE
188 H      -23.8291    39.3663    67.9292 H     11 ALA511   0.2719 
189 CA     -25.0035    41.1117    67.6283 C.3   11 ALA511   0.0337 BACKBONE
190 HA     -25.5623    41.3532    66.7223 H     11 ALA511   0.0823 
191 C      -23.6936    41.9207    67.6226 C.2   11 ALA511   0.5973 BACKBONE
192 O      -22.6829    41.4749    68.1696 O.2   11 ALA511  -0.5679 BACKBONE
193 CB     -25.8484    41.4992    68.8535 C.3   11 ALA511  -0.1825 
194 HB1    -25.3086    41.2564    69.7700 H     11 ALA511   0.0603 
195 HB2    -26.7958    40.9587    68.8414 H     11 ALA511   0.0603 
196 HB3    -26.0599    42.5688    68.8368 H     11 ALA511   0.0603 
@<TRIPOS>BOND
  1   1   2  1   
  2   1   3  1   BACKBONE
  3   1 191  am  BACKBONE|INTERRES
  4   3   4  1   
  5   3   5  1   
  6   3   9  1   BACKBONE
  7   5   6  1   
  8   5   7  1   
  9   5   8  1   
 10   9  10  2   BACKBONE
 11   9  11  am  INTERRES
 12  11  12  1   
 13  11  16  1   
 14  12  13  1   
 15  12  14  1   
 16  12  15  1   
 17  16  17  1   
 18  16  18  1   
 19  16  31  1   
 20  18  19  1   
 21  18  20  1   
 22  18  21  1   
 23  21  22  1   
 24  21  23  1   
 25  21  27  1   
 26  23  24  1   
 27  23  25  1   
 28  23  26  1   
 29  27  28  1   
 30  27  29  1   
 31  27  30  1   
 32  31  32  2   
 33  31  33  am  INTERRES
 34  33  34  1   
 35  33  38  1   
 36  34  35  1   
 37  34  36  1   
 38  34  37  1   
 39  38  39  1   
 40  38  40  1   
 41  38  53  1   
 42  40  41  1   
 43  40  42  1   
 44  40  43  1   
 45  43  44  1   
 46  43  45  1   
 47  43  49  1   
 48  45  46  1   
 49  45  47  1   
 50  45  48  1   
 51  49  50  1   
 52  49  51  1   
 53  49  52  1   
 54  53  54  2   
 55  53  55  am  INTERRES
 56  55  56  1   
 57  55  60  1   BACKBONE
 58  56  57  1   
 59  56  58  1   
 60  56  59  1   
 61  60  61  1   
 62  60  62  1   
 63  60  72  1   BACKBONE
 64  62  63  1   
 65  62  64  1   
 66  62  68  1   
 67  64  65  1   
 68  64  66  1   
 69  64  67  1   
 70  68  69  1   
 71  68  70  1   
 72  68  71  1   
 73  72  73  2   BACKBONE
 74  72  74  am  INTERRES
 75  74  75  1   
 76  74  79  1   
 77  75  76  1   
 78  75  77  1   
 79  75  78  1   
 80  79  80  1   
 81  79  81  1   
 82  79  83  1   
 83  81  82  2   
 84  81 104  am  INTERRES
 85  83  84  1   
 86  83  85  1   
 87  83  87  1   
 88  85  86  1   
 89  87  88  1   
 90  87  89  1   
 91  87  93  1   
 92  89  90  1   
 93  89  91  1   
 94  89  92  1   
 95  93  94  1   
 96  93  95  1   
 97  93  96  1   
 98  96  97  1   
 99  96  98  2   
100  98  99  1   
101  98 100  1   
102 100 101  1   
103 100 102  1   
104 100 103  1   
105 104 105  1   
106 104 106  1   BACKBONE
107 106 107  1   
108 106 108  1   BACKBONE
109 106 110  1   
110 108 109  2   BACKBONE
111 108 117  am  INTERRES
112 110 111  1   
113 110 112  1   
114 110 113  1   
115 113 114  1   
116 113 115  1   
117 113 116  1   
118 117 118  1   
119 117 123  1   
120 118 119  1   
121 118 120  1   
122 118 121  1   
123 121 122  2   
124 121 127  am  INTERRES
125 123 124  1   
126 123 125  1   
127 123 126  1   
128 127 128  1   
129 127 132  1   
130 128 129  1   
131 128 130  1   
132 128 131  1   
133 132 133  1   
134 132 134  1   
135 132 147  1   
136 134 135  1   
137 134 136  1   
138 134 137  1   
139 137 138  1   
140 137 139  1   
141 137 143  1   
142 139 140  1   
143 139 141  1   
144 139 142  1   
145 143 144  1   
146 143 145  1   
147 143 146  1   
148 147 148  2   
149 147 149  am  INTERRES
150 149 150  1   
151 149 151  1   BACKBONE
152 151 152  1   
153 151 153  1   BACKBONE
154 151 155  1   
155 153 154  2   BACKBONE
156 153 165  am  INTERRES
157 155 156  1   
158 155 157  1   
159 155 161  1   
160 157 158  1   
161 157 159  1   
162 157 160  1   
163 161 162  1   
164 161 163  1   
165 161 164  1   
166 165 166  1   
167 165 170  1   
168 166 167  1   
169 166 168  1   
170 166 169  1   
171 170 171  1   
172 170 172  1   
173 170 185  1   
174 172 173  1   
175 172 174  1   
176 172 175  1   
177 175 176  1   
178 175 177  1   
179 175 181  1   
180 177 178  1   
181 177 179  1   
182 177 180  1   
183 181 182  1   
184 181 183  1   
185 181 184  1   
186 185 186  2   
187 185 187  am  INTERRES
188 187 188  1   
189 187 189  1   BACKBONE
190 189 190  1   
191 189 191  1   BACKBONE
192 189 193  1   
193 191 192  2   BACKBONE
194 193 194  1   
195 193 195  1   
196 193 196  1   
@<TRIPOS>SUBSTRUCTURE
  1 DAL501   3 RESIDUE 4 C DAL  2
  2 MLE502  18 GROUP   4 C **** 2
  3 MLE503  38 GROUP   4 C **** 2
  4 MVA504  60 RESIDUE 4 C MVA  2
  5 BMT505  87 GROUP   4 C **** 2
  6 ABA506 106 RESIDUE 4 C ABA  2
  7 SAR507 118 GROUP   4 C **** 2
  8 MLE508 134 GROUP   4 C **** 2
  9 VAL509 151 RESIDUE 4 C VAL  2
 10 MLE510 172 GROUP   4 C **** 2
 11 ALA511 189 RESIDUE 4 C ALA  2

# MOE 2019.01 (io_trps.svl 2018.10)
