# Supplementary material for: Lipid Composition Is Critical for Accurate Membrane Permeability Prediction of Cyclic Peptides by Molecular Dynamics Simulations
Source: J Chem Inf Model. 2022 Sep 2;62(18):4549–60. doi: 10.1021/acs.jcim.2c00931 (PMC9516681; doi:10.1021/acs.jcim.2c00931)
Supplement: Supplementary file 2 — ci2c00931_si_002.zip [file ci2c00931_si_002.zip › mol2files/B04.mol2]

@<TRIPOS>MOLECULE
NONAME
169 171 10 0 0 
BIOPOLYMER
USER_CHARGES


@<TRIPOS>ATOM
  1 N        0.8626     8.6088    -1.9159 N.am   1 ALA1   -0.7301 BACKBONE
  2 H        0.9295     8.3602    -2.8875 H      1 ALA1    0.3700 BACKBONE
  3 CA       1.5544     9.8284    -1.4777 C.3    1 ALA1    0.2811 BACKBONE
  4 HA       2.1069    10.2014    -2.3394 H      1 ALA1    0.0800 BACKBONE
  5 CB       0.5167    10.9230    -1.1931 C.3    1 ALA1   -0.2400 
  6 HB1     -0.0517    10.6924    -0.2967 H      1 ALA1    0.0800 
  7 HB2      1.0254    11.8754    -1.0447 H      1 ALA1    0.0800 
  8 HB3     -0.1721    11.0092    -2.0342 H      1 ALA1    0.0800 
  9 C        2.6326     9.6115    -0.3629 C.2    1 ALA1    0.5690 BACKBONE
 10 O        2.4225    10.0761     0.7574 O.2    1 ALA1   -0.5700 BACKBONE
 11 N        3.7464     8.8699    -0.5954 N.am   2 FN4_2  -0.6602 BACKBONE
 12 CT       4.0524     8.2637    -1.9205 C.3    2 FN4_2   0.1401 
 13 HT2      3.4146     8.6525    -2.6985 H      2 FN4_2   0.0800 
 14 HT3      5.0877     8.4186    -2.1889 H      2 FN4_2   0.0800 
 15 CU       3.7864     6.7562    -1.7802 C.3    2 FN4_2  -0.1600 
 16 HU2      4.5243     6.3034    -1.1197 H      2 FN4_2   0.0800 
 17 HU3      2.7854     6.5907    -1.3843 H      2 FN4_2   0.0800 
 18 CV       3.9092     6.1533    -3.1903 C.3    2 FN4_2  -0.1600 
 19 HV2      3.1881     6.6252    -3.8611 H      2 FN4_2   0.0800 
 20 HV3      4.9100     6.3473    -3.5794 H      2 FN4_2   0.0800 
 21 CW       3.6713     4.6374    -3.1960 C.3    2 FN4_2  -0.1600 
 22 HW2      3.9720     4.2410    -4.1675 H      2 FN4_2   0.0800 
 23 HW3      4.2905     4.1644    -2.4315 H      2 FN4_2   0.0800 
 24 CX       2.1947     4.2823    -2.9703 C.3    2 FN4_2  -0.2400 
 25 HX1      1.5698     4.7689    -3.7202 H      2 FN4_2   0.0800 
 26 HX2      1.8606     4.5974    -1.9830 H      2 FN4_2   0.0800 
 27 HX3      2.0540     3.2039    -3.0514 H      2 FN4_2   0.0800 
 28 CA       4.6914     8.6378     0.5337 C.3    2 FN4_2   0.2011 BACKBONE
 29 HA2      4.6817     9.4938     1.2085 H      2 FN4_2   0.0800 BACKBONE
 30 HA3      4.3311     7.7867     1.1092 H      2 FN4_2   0.0800 BACKBONE
 31 C        6.1822     8.4018     0.1901 C.2    2 FN4_2   0.5690 BACKBONE
 32 O        6.7643     9.0995    -0.6369 O.2    2 FN4_2  -0.5700 BACKBONE
 33 N        6.8314     7.4272     0.8334 N.am   3 ALA3   -0.7301 BACKBONE
 34 H        6.3274     6.8565     1.4988 H      3 ALA3    0.3700 BACKBONE
 35 CA       8.2635     7.1433     0.6476 C.3    3 ALA3    0.2811 BACKBONE
 36 HA       8.6574     7.7581    -0.1614 H      3 ALA3    0.0800 BACKBONE
 37 CB       9.0062     7.5948     1.9115 C.3    3 ALA3   -0.2400 
 38 HB1      8.7312     6.9688     2.7579 H      3 ALA3    0.0800 
 39 HB2      8.7662     8.6359     2.1289 H      3 ALA3    0.0800 
 40 HB3     10.0801     7.5041     1.7484 H      3 ALA3    0.0800 
 41 C        8.5463     5.6639     0.2452 C.2    3 ALA3    0.5690 BACKBONE
 42 O        9.0547     4.8863     1.0527 O.2    3 ALA3   -0.5700 BACKBONE
 43 N        8.1947     5.2277    -0.9793 N.am   4 PRO4   -0.6602 BACKBONE
 44 CA       8.3621     3.8251    -1.3792 C.3    4 PRO4    0.2811 BACKBONE
 45 HA       9.4233     3.6006    -1.2958 H      4 PRO4    0.0800 BACKBONE
 46 CB       7.9603     3.7946    -2.8626 C.3    4 PRO4   -0.1600 
 47 HB2      8.5908     3.1130    -3.4338 H      4 PRO4    0.0800 
 48 HB3      6.9123     3.5017    -2.9532 H      4 PRO4    0.0800 
 49 CG       8.1171     5.2449    -3.3280 C.3    4 PRO4   -0.1600 
 50 HG2      7.4727     5.4747    -4.1776 H      4 PRO4    0.0800 
 51 HG3      9.1621     5.4477    -3.5700 H      4 PRO4    0.0800 
 52 CD       7.7197     6.0375    -2.0876 C.3    4 PRO4    0.1401 
 53 HD2      6.6355     6.1292    -2.0303 H      4 PRO4    0.0800 
 54 HD3      8.1763     7.0287    -2.1155 H      4 PRO4    0.0800 
 55 C        7.5163     2.8158    -0.5375 C.2    4 PRO4    0.5690 BACKBONE
 56 O        6.3360     3.1028    -0.3470 O.2    4 PRO4   -0.5700 BACKBONE
 57 N        8.0631     1.6658    -0.0559 N.am   5 LEU5   -0.6602 BACKBONE
 58 CN       9.4407     1.2695    -0.4403 C.3    5 LEU5    0.0601 
 59 HN1      9.5968     0.2226    -0.2101 H      5 LEU5    0.0800 
 60 HN2     10.1288     1.8906     0.1200 H      5 LEU5    0.0800 
 61 HN3      9.5533     1.4092    -1.5072 H      5 LEU5    0.0800 
 62 CA       7.3739     0.6884     0.8431 C.3    5 LEU5    0.2811 BACKBONE
 63 HA       8.1932     0.1123     1.2717 H      5 LEU5    0.0800 BACKBONE
 64 CB       6.7624     1.3178     2.1231 C.3    5 LEU5   -0.1600 
 65 HB2      6.5622     2.3751     1.9694 H      5 LEU5    0.0800 
 66 HB3      5.8094     0.8241     2.3140 H      5 LEU5    0.0800 
 67 CG       7.6262     1.1733     3.3925 C.3    5 LEU5   -0.0800 
 68 HG       7.8988     0.1233     3.5283 H      5 LEU5    0.0800 
 69 CD2      6.8157     1.6181     4.6167 C.3    5 LEU5   -0.2400 
 70 HD21     6.5327     2.6651     4.5210 H      5 LEU5    0.0800 
 71 HD22     7.4119     1.4928     5.5216 H      5 LEU5    0.0800 
 72 HD23     5.9149     1.0098     4.7102 H      5 LEU5    0.0800 
 73 CD1      8.9057     2.0175     3.3088 C.3    5 LEU5   -0.2400 
 74 HD11     8.6581     3.0657     3.1338 H      5 LEU5    0.0800 
 75 HD12     9.5390     1.6690     2.4945 H      5 LEU5    0.0800 
 76 HD13     9.4689     1.9358     4.2390 H      5 LEU5    0.0800 
 77 C        6.5651    -0.4892     0.2015 C.2    5 LEU5    0.5690 BACKBONE
 78 O        7.1226    -1.5702     0.0535 O.2    5 LEU5   -0.5700 BACKBONE
 79 N        5.2665    -0.4512    -0.1036 N.am   6 ALA6   -0.7301 BACKBONE
 80 H        4.8573    -1.3403    -0.3442 H      6 ALA6    0.3700 BACKBONE
 81 CA       4.4176     0.7159    -0.3008 C.3    6 ALA6    0.2811 BACKBONE
 82 HA       4.8888     1.5432     0.1945 H      6 ALA6    0.0800 BACKBONE
 83 CB       4.3688     0.9537    -1.8157 C.3    6 ALA6   -0.2400 
 84 HB1      3.9545     0.0739    -2.3089 H      6 ALA6    0.0800 
 85 HB2      5.3739     1.1421    -2.1922 H      6 ALA6    0.0800 
 86 HB3      3.7334     1.8053    -2.0450 H      6 ALA6    0.0800 
 87 C        2.9918     0.6411     0.3180 C.2    6 ALA6    0.5690 BACKBONE
 88 O        2.4609    -0.4576     0.4814 O.2    6 ALA6   -0.5700 BACKBONE
 89 N        2.3515     1.7849     0.6668 N.am   7 FN2_7  -0.6602 BACKBONE
 90 CT       2.9027     3.1437     0.4526 C.3    7 FN2_7   0.1401 
 91 HT2      3.6407     3.1656    -0.3356 H      7 FN2_7   0.0800 
 92 HT3      2.1002     3.8407     0.2428 H      7 FN2_7   0.0800 
 93 CU       3.5619     3.5417     1.7798 C.3    7 FN2_7  -0.1600 
 94 HU2      4.2948     2.7985     2.0834 H      7 FN2_7   0.0800 
 95 HU3      2.8063     3.6323     2.5546 H      7 FN2_7   0.0800 
 96 CV       4.2613     4.8880     1.5326 C.3    7 FN2_7   0.1200 
 97 HV2      3.7153     5.4303     0.7610 H      7 FN2_7   0.0800 
 98 HV3      5.2762     4.7203     1.1708 H      7 FN2_7   0.0800 
 99 OW       4.2662     5.7255     2.6814 O.3    7 FN2_7  -0.5600 
100 CX       4.9487     5.2395     3.8251 C.3    7 FN2_7   0.2000 
101 HX       4.7546     4.1787     3.9935 H      7 FN2_7   0.0800 
102 CY2      4.4022     6.0306     5.0097 C.3    7 FN2_7  -0.2400 
103 HY21     4.8946     5.7147     5.9290 H      7 FN2_7   0.0800 
104 HY22     4.5689     7.0966     4.8531 H      7 FN2_7   0.0800 
105 HY23     3.3310     5.8496     5.0978 H      7 FN2_7   0.0800 
106 CY1      6.4487     5.4850     3.6877 C.3    7 FN2_7  -0.2400 
107 HY11     6.6274     6.5504     3.5554 H      7 FN2_7   0.0800 
108 HY12     6.8458     4.9296     2.8383 H      7 FN2_7   0.0800 
109 HY13     6.9611     5.1507     4.5897 H      7 FN2_7   0.0800 
110 CA       0.9289     1.7507     1.0605 C.3    7 FN2_7   0.2011 BACKBONE
111 HA2      0.6262     0.7498     1.3677 H      7 FN2_7   0.0800 BACKBONE
112 HA3      0.7880     2.4003     1.9232 H      7 FN2_7   0.0800 BACKBONE
113 C       -0.0399     2.2106    -0.0487 C.2    7 FN2_7   0.5690 BACKBONE
114 O        0.2378     2.0841    -1.2382 O.2    7 FN2_7  -0.5700 BACKBONE
115 N       -1.1759     2.7940     0.3354 N.am   8 LEU8   -0.7301 BACKBONE
116 H       -1.3621     2.9610     1.3118 H      8 LEU8    0.3700 BACKBONE
117 CA      -2.1544     3.3746    -0.5888 C.3    8 LEU8    0.2811 BACKBONE
118 HA      -1.6844     3.5400    -1.5590 H      8 LEU8    0.0800 BACKBONE
119 CB      -3.3427     2.4029    -0.7665 C.3    8 LEU8   -0.1600 
120 HB2     -3.7440     2.1432     0.2139 H      8 LEU8    0.0800 
121 HB3     -4.1296     2.9503    -1.2838 H      8 LEU8    0.0800 
122 CG      -3.0349     1.1180    -1.5683 C.3    8 LEU8   -0.0800 
123 HG      -2.2050     1.3061    -2.2549 H      8 LEU8    0.0800 
124 CD2     -4.2613     0.7067    -2.3954 C.3    8 LEU8   -0.2400 
125 HD21    -5.1154     0.5233    -1.7418 H      8 LEU8    0.0800 
126 HD22    -4.0417    -0.2019    -2.9580 H      8 LEU8    0.0800 
127 HD23    -4.5146     1.4954    -3.1047 H      8 LEU8    0.0800 
128 CD1     -2.6720    -0.0636    -0.6562 C.3    8 LEU8   -0.2400 
129 HD11    -3.5017    -0.2977     0.0115 H      8 LEU8    0.0800 
130 HD12    -1.7923     0.1672    -0.0603 H      8 LEU8    0.0800 
131 HD13    -2.4458    -0.9413    -1.2629 H      8 LEU8    0.0800 
132 C       -2.6608     4.7517    -0.0733 C.2    8 LEU8    0.5690 BACKBONE
133 O       -2.7530     4.9395     1.1419 O.2    8 LEU8   -0.5700 BACKBONE
134 N       -3.0584     5.6923    -0.9495 N.am   9 PRO9   -0.6602 BACKBONE
135 CA      -3.5720     7.0010    -0.5413 C.3    9 PRO9    0.2811 BACKBONE
136 HA      -4.0327     6.9428     0.4455 H      9 PRO9    0.0800 BACKBONE
137 CB      -4.6626     7.2491    -1.5912 C.3    9 PRO9   -0.1600 
138 HB2     -5.5424     6.6540    -1.3424 H      9 PRO9    0.0800 
139 HB3     -4.9286     8.3041    -1.6718 H      9 PRO9    0.0800 
140 CG      -4.0186     6.7143    -2.8772 C.3    9 PRO9   -0.1600 
141 HG2     -3.3807     7.4832    -3.3183 H      9 PRO9    0.0800 
142 HG3     -4.7683     6.3869    -3.5979 H      9 PRO9    0.0800 
143 CD      -3.1467     5.5508    -2.3988 C.3    9 PRO9    0.1401 
144 HD2     -2.1569     5.6079    -2.8582 H      9 PRO9    0.0800 
145 HD3     -3.6249     4.6095    -2.6706 H      9 PRO9    0.0800 
146 C       -2.4900     8.1252    -0.4901 C.2    9 PRO9    0.5690 BACKBONE
147 O       -2.4896     9.0538    -1.3020 O.2    9 PRO9   -0.5700 BACKBONE
148 N       -1.6438     8.1775     0.5525 N.am  10 LEU10  -0.6602 BACKBONE
149 CN      -1.9308     9.2604     1.5130 C.3   10 LEU10   0.0601 
150 HN1     -1.2085     9.2294     2.3151 H     10 LEU10   0.0800 
151 HN2     -2.9285     9.0982     1.8991 H     10 LEU10   0.0800 
152 HN3     -1.8744    10.2029     0.9836 H     10 LEU10   0.0800 
153 CA      -0.1995     7.9136     0.3051 C.3   10 LEU10   0.2811 BACKBONE
154 HA       0.3639     8.7635     0.6692 H     10 LEU10   0.0800 BACKBONE
155 CB       0.2613     6.6885     1.1273 C.3   10 LEU10  -0.1600 
156 HB2     -0.3229     5.8316     0.8001 H     10 LEU10   0.0800 
157 HB3      1.3023     6.4824     0.8768 H     10 LEU10   0.0800 
158 CG       0.1474     6.8200     2.6611 C.3   10 LEU10  -0.0800 
159 HG      -0.8701     7.1118     2.9257 H     10 LEU10   0.0800 
160 CD2      1.1493     7.8413     3.2242 C.3   10 LEU10  -0.2400 
161 HD21     2.1694     7.5463     2.9727 H     10 LEU10   0.0800 
162 HD22     1.0557     7.8938     4.3093 H     10 LEU10   0.0800 
163 HD23     0.9661     8.8348     2.8174 H     10 LEU10   0.0800 
164 CD1      0.4173     5.4694     3.3286 C.3   10 LEU10  -0.2400 
165 HD11     1.4536     5.1858     3.1699 H     10 LEU10   0.0800 
166 HD12    -0.2472     4.7103     2.9150 H     10 LEU10   0.0800 
167 HD13     0.2339     5.5458     4.4009 H     10 LEU10   0.0800 
168 C        0.1835     7.7079    -1.2015 C.2   10 LEU10   0.5690 BACKBONE
169 O       -0.0918     6.6664    -1.7884 O.2   10 LEU10  -0.5700 BACKBONE
@<TRIPOS>BOND
  1   1   2  1   BACKBONE
  2   1   3  1   BACKBONE
  3   1 168  am  BACKBONE|INTERRES
  4   3   4  1   BACKBONE
  5   3   5  1   
  6   3   9  1   BACKBONE
  7   5   6  1   
  8   5   7  1   
  9   5   8  1   
 10   9  10  2   BACKBONE
 11   9  11  am  BACKBONE|INTERRES
 12  11  12  1   
 13  11  28  1   BACKBONE
 14  12  13  1   
 15  12  14  1   
 16  12  15  1   
 17  15  16  1   
 18  15  17  1   
 19  15  18  1   
 20  18  19  1   
 21  18  20  1   
 22  18  21  1   
 23  21  22  1   
 24  21  23  1   
 25  21  24  1   
 26  24  25  1   
 27  24  26  1   
 28  24  27  1   
 29  28  29  1   BACKBONE
 30  28  30  1   BACKBONE
 31  28  31  1   BACKBONE
 32  31  32  2   BACKBONE
 33  31  33  am  BACKBONE|INTERRES
 34  33  34  1   BACKBONE
 35  33  35  1   BACKBONE
 36  35  36  1   BACKBONE
 37  35  37  1   
 38  35  41  1   BACKBONE
 39  37  38  1   
 40  37  39  1   
 41  37  40  1   
 42  41  42  2   BACKBONE
 43  41  43  am  BACKBONE|INTERRES
 44  43  44  1   BACKBONE
 45  43  52  1   
 46  44  45  1   BACKBONE
 47  44  46  1   
 48  44  55  1   BACKBONE
 49  46  47  1   
 50  46  48  1   
 51  46  49  1   
 52  49  50  1   
 53  49  51  1   
 54  49  52  1   
 55  52  53  1   
 56  52  54  1   
 57  55  56  2   BACKBONE
 58  55  57  am  BACKBONE|INTERRES
 59  57  58  1   
 60  57  62  1   BACKBONE
 61  58  59  1   
 62  58  60  1   
 63  58  61  1   
 64  62  63  1   BACKBONE
 65  62  64  1   
 66  62  77  1   BACKBONE
 67  64  65  1   
 68  64  66  1   
 69  64  67  1   
 70  67  68  1   
 71  67  69  1   
 72  67  73  1   
 73  69  70  1   
 74  69  71  1   
 75  69  72  1   
 76  73  74  1   
 77  73  75  1   
 78  73  76  1   
 79  77  78  2   BACKBONE
 80  77  79  am  BACKBONE|INTERRES
 81  79  80  1   BACKBONE
 82  79  81  1   BACKBONE
 83  81  82  1   BACKBONE
 84  81  83  1   
 85  81  87  1   BACKBONE
 86  83  84  1   
 87  83  85  1   
 88  83  86  1   
 89  87  88  2   BACKBONE
 90  87  89  am  BACKBONE|INTERRES
 91  89  90  1   
 92  89 110  1   BACKBONE
 93  90  91  1   
 94  90  92  1   
 95  90  93  1   
 96  93  94  1   
 97  93  95  1   
 98  93  96  1   
 99  96  97  1   
100  96  98  1   
101  96  99  1   
102  99 100  1   
103 100 101  1   
104 100 102  1   
105 100 106  1   
106 102 103  1   
107 102 104  1   
108 102 105  1   
109 106 107  1   
110 106 108  1   
111 106 109  1   
112 110 111  1   BACKBONE
113 110 112  1   BACKBONE
114 110 113  1   BACKBONE
115 113 114  2   BACKBONE
116 113 115  am  BACKBONE|INTERRES
117 115 116  1   BACKBONE
118 115 117  1   BACKBONE
119 117 118  1   BACKBONE
120 117 119  1   
121 117 132  1   BACKBONE
122 119 120  1   
123 119 121  1   
124 119 122  1   
125 122 123  1   
126 122 124  1   
127 122 128  1   
128 124 125  1   
129 124 126  1   
130 124 127  1   
131 128 129  1   
132 128 130  1   
133 128 131  1   
134 132 133  2   BACKBONE
135 132 134  am  BACKBONE|INTERRES
136 134 135  1   BACKBONE
137 134 143  1   
138 135 136  1   BACKBONE
139 135 137  1   
140 135 146  1   BACKBONE
141 137 138  1   
142 137 139  1   
143 137 140  1   
144 140 141  1   
145 140 142  1   
146 140 143  1   
147 143 144  1   
148 143 145  1   
149 146 147  2   BACKBONE
150 146 148  am  BACKBONE|INTERRES
151 148 149  1   
152 148 153  1   BACKBONE
153 149 150  1   
154 149 151  1   
155 149 152  1   
156 153 154  1   BACKBONE
157 153 155  1   
158 153 168  1   BACKBONE
159 155 156  1   
160 155 157  1   
161 155 158  1   
162 158 159  1   
163 158 160  1   
164 158 164  1   
165 160 161  1   
166 160 162  1   
167 160 163  1   
168 164 165  1   
169 164 166  1   
170 164 167  1   
171 168 169  2   BACKBONE
@<TRIPOS>SUBSTRUCTURE
  1 ALA1    3 RESIDUE 4 **** ALA 2
  2 FN4_2  28 RESIDUE 4 **** FN4 2
  3 ALA3   35 RESIDUE 4 **** ALA 2
  4 PRO4   44 RESIDUE 4 **** PRO 2
  5 LEU5   62 RESIDUE 4 **** LEU 2
  6 ALA6   81 RESIDUE 4 **** ALA 2
  7 FN2_7 110 RESIDUE 4 **** FN2 2
  8 LEU8  117 RESIDUE 4 **** LEU 2
  9 PRO9  135 RESIDUE 4 **** PRO 2
 10 LEU10 153 RESIDUE 4 **** LEU 2

# MOE 2019.01 (io_trps.svl 2018.10)
