# Supplementary material for: Lipid Composition Is Critical for Accurate Membrane Permeability Prediction of Cyclic Peptides by Molecular Dynamics Simulations
Source: J Chem Inf Model. 2022 Sep 2;62(18):4549–60. doi: 10.1021/acs.jcim.2c00931 (PMC9516681; doi:10.1021/acs.jcim.2c00931)
Supplement: Supplementary file 2 — ci2c00931_si_002.zip [file ci2c00931_si_002.zip › mol2files/B12.mol2]

@<TRIPOS>MOLECULE
NONAME
168 173 10 0 0 
BIOPOLYMER
USER_CHARGES


@<TRIPOS>ATOM
  1 N        0.9950     2.2344    -1.7774 N.am   1 ALA1   -0.7301 BACKBONE
  2 H        0.5770     3.0024    -1.2640 H      1 ALA1    0.3700 BACKBONE
  3 CA       2.4568     2.1227    -1.8381 C.3    1 ALA1    0.2811 BACKBONE
  4 HA       2.7048     1.7011    -2.8146 H      1 ALA1    0.0800 BACKBONE
  5 CB       3.0366     3.5422    -1.8690 C.3    1 ALA1   -0.2400 
  6 HB1      2.9503     4.0174    -0.8942 H      1 ALA1    0.0800 
  7 HB2      2.5084     4.1444    -2.6085 H      1 ALA1    0.0800 
  8 HB3      4.0866     3.4965    -2.1526 H      1 ALA1    0.0800 
  9 C        3.1935     1.1855    -0.8282 C.2    1 ALA1    0.5690 BACKBONE
 10 O        3.8433     0.2506    -1.2929 O.2    1 ALA1   -0.5700 BACKBONE
 11 N        3.3274     1.4912     0.4884 N.am   2 FN6_2  -0.6602 BACKBONE
 12 CT       2.3431     2.2858     1.2613 C.3    2 FN6_2   0.1401 
 13 HT2      1.5222     2.6037     0.6389 H      2 FN6_2   0.0800 
 14 HT3      2.8592     3.1264     1.7060 H      2 FN6_2   0.0800 
 15 CU       1.7751     1.3881     2.4026 C.3    2 FN6_2  -0.0800 
 16 HU       2.5704     1.0032     3.0383 H      2 FN6_2   0.0800 
 17 CV2      0.9839     0.1848     1.8414 C.3    2 FN6_2  -0.1600 
 18 HV22     0.8142    -0.5245     2.6521 H      2 FN6_2   0.0800 
 19 HV23     1.5502    -0.3321     1.0663 H      2 FN6_2   0.0800 
 20 CW2     -0.3865     0.5872     1.2887 C.3    2 FN6_2   0.1200 
 21 HW22    -0.9317    -0.3112     0.9962 H      2 FN6_2   0.0800 
 22 HW23    -0.2692     1.2167     0.4070 H      2 FN6_2   0.0800 
 23 OX      -1.1168     1.2702     2.2992 O.3    2 FN6_2  -0.5600 
 24 CW1     -0.5203     2.4996     2.6847 C.3    2 FN6_2   0.1200 
 25 HW12    -0.4218     3.1588     1.8237 H      2 FN6_2   0.0800 
 26 HW13    -1.1564     2.9936     3.4206 H      2 FN6_2   0.0800 
 27 CV1      0.8520     2.2276     3.3090 C.3    2 FN6_2  -0.1600 
 28 HV12     1.3263     3.1724     3.5694 H      2 FN6_2   0.0800 
 29 HV13     0.6846     1.6758     4.2350 H      2 FN6_2   0.0800 
 30 CA       4.5166     0.9559     1.2070 C.3    2 FN6_2   0.2011 BACKBONE
 31 HA2      4.5002     1.2653     2.2488 H      2 FN6_2   0.0800 BACKBONE
 32 HA3      4.4945    -0.1337     1.1756 H      2 FN6_2   0.0800 BACKBONE
 33 C        5.8900     1.4108     0.6698 C.2    2 FN6_2   0.5690 BACKBONE
 34 O        6.9110     0.8331     1.0286 O.2    2 FN6_2  -0.5700 BACKBONE
 35 N        5.9409     2.4171    -0.2046 N.am   3 ALA3   -0.7301 BACKBONE
 36 H        5.0846     2.8977    -0.4249 H      3 ALA3    0.3700 BACKBONE
 37 CA       7.1366     2.7959    -0.9473 C.3    3 ALA3    0.2811 BACKBONE
 38 HA       8.0128     2.5120    -0.3639 H      3 ALA3    0.0800 BACKBONE
 39 CB       7.1305     1.9842    -2.2485 C.3    3 ALA3   -0.2400 
 40 HB1      6.2445     2.2310    -2.8334 H      3 ALA3    0.0800 
 41 HB2      7.1141     0.9189    -2.0131 H      3 ALA3    0.0800 
 42 HB3      8.0201     2.2066    -2.8352 H      3 ALA3    0.0800 
 43 C        7.2255     4.3222    -1.2353 C.2    3 ALA3    0.5690 BACKBONE
 44 O        6.1978     4.9828    -1.4254 O.2    3 ALA3   -0.5700 BACKBONE
 45 N        8.4374     4.9003    -1.3402 N.am   4 PRO4   -0.6602 BACKBONE
 46 CA       8.5923     6.3401    -1.5574 C.3    4 PRO4    0.2811 BACKBONE
 47 HA       8.2029     6.5502    -2.5507 H      4 PRO4    0.0800 BACKBONE
 48 CB      10.1095     6.5765    -1.5642 C.3    4 PRO4   -0.1600 
 49 HB2     10.3932     7.3482    -2.2799 H      4 PRO4    0.0800 
 50 HB3     10.4386     6.8519    -0.5597 H      4 PRO4    0.0800 
 51 CG      10.6960     5.2114    -1.9296 C.3    4 PRO4   -0.1600 
 52 HG2     11.7175     5.0935    -1.5655 H      4 PRO4    0.0800 
 53 HG3     10.6494     5.0605    -3.0097 H      4 PRO4    0.0800 
 54 CD       9.7352     4.2519    -1.2364 C.3    4 PRO4    0.1401 
 55 HD2     10.0083     4.1465    -0.1833 H      4 PRO4    0.0800 
 56 HD3      9.7593     3.2788    -1.7296 H      4 PRO4    0.0800 
 57 C        7.8792     7.2327    -0.4953 C.2    4 PRO4    0.5690 BACKBONE
 58 O        7.8839     6.8742     0.6821 O.2    4 PRO4   -0.5700 BACKBONE
 59 N        7.2988     8.4022    -0.8564 N.am   5 LEU5   -0.6602 BACKBONE
 60 CN       7.1979     8.8298    -2.2724 C.3    5 LEU5    0.0601 
 61 HN1      8.2013     8.9695    -2.6530 H      5 LEU5    0.0800 
 62 HN2      6.6433     9.7568    -2.3272 H      5 LEU5    0.0800 
 63 HN3      6.6647     8.0604    -2.8165 H      5 LEU5    0.0800 
 64 CA       6.6240     9.2436     0.1683 C.3    5 LEU5    0.2811 BACKBONE
 65 HA       6.7804     8.8173     1.1580 H      5 LEU5    0.0800 BACKBONE
 66 CB       7.2186    10.6773     0.2343 C.3    5 LEU5   -0.1600 
 67 HB2      7.0502    11.1861    -0.7134 H      5 LEU5    0.0800 
 68 HB3      6.6296    11.2234     0.9728 H      5 LEU5    0.0800 
 69 CG       8.6955    10.8691     0.6507 C.3    5 LEU5   -0.0800 
 70 HG       8.8257    11.9365     0.8463 H      5 LEU5    0.0800 
 71 CD2      9.7031    10.4972    -0.4445 C.3    5 LEU5   -0.2400 
 72 HD21     9.7347     9.4195    -0.5868 H      5 LEU5    0.0800 
 73 HD22    10.6983    10.8336    -0.1520 H      5 LEU5    0.0800 
 74 HD23     9.4332    10.9841    -1.3817 H      5 LEU5    0.0800 
 75 CD1      9.0413    10.1238     1.9467 C.3    5 LEU5   -0.2400 
 76 HD11     9.0130     9.0449     1.7903 H      5 LEU5    0.0800 
 77 HD12     8.3324    10.3901     2.7316 H      5 LEU5    0.0800 
 78 HD13    10.0439    10.4002     2.2750 H      5 LEU5    0.0800 
 79 C        5.0754     9.2327     0.0089 C.2    5 LEU5    0.5690 BACKBONE
 80 O        4.3941    10.1705     0.4150 O.2    5 LEU5   -0.5700 BACKBONE
 81 N        4.4930     8.2058    -0.6264 N.am   6 ALA6   -0.7301 BACKBONE
 82 H        5.0831     7.4384    -0.9232 H      6 ALA6    0.3700 BACKBONE
 83 CA       3.0923     8.2189    -1.0686 C.3    6 ALA6    0.2811 BACKBONE
 84 HA       2.5899     9.0832    -0.6326 H      6 ALA6    0.0800 BACKBONE
 85 CB       3.1312     8.4577    -2.5850 C.3    6 ALA6   -0.2400 
 86 HB1      3.5900     7.6021    -3.0802 H      6 ALA6    0.0800 
 87 HB2      3.7021     9.3604    -2.8032 H      6 ALA6    0.0800 
 88 HB3      2.1171     8.5856    -2.9639 H      6 ALA6    0.0800 
 89 C        2.1975     7.0004    -0.6567 C.2    6 ALA6    0.5690 BACKBONE
 90 O        1.4910     6.4768    -1.5205 O.2    6 ALA6   -0.5700 BACKBONE
 91 N        2.1213     6.5289     0.6113 N.am   7 FN3_7  -0.6602 BACKBONE
 92 CT       2.7854     7.1314     1.7921 C.3    7 FN3_7   0.2836 
 93 HT2      3.4410     7.9481     1.5480 H      7 FN3_7   0.0800 
 94 HT3      2.0287     7.4528     2.4969 H      7 FN3_7   0.0800 
 95 CU       3.6030     6.0114     2.4174 C.ar   7 FN3_7  -0.1435 
 96 CV1      3.1544     5.3966     3.5944 C.ar   7 FN3_7  -0.1500 
 97 HV1      2.2672     5.7129     4.0801 H      7 FN3_7   0.1500 
 98 CW1      3.8870     4.3386     4.1116 C.ar   7 FN3_7   0.0825 
 99 CX1      5.0403     3.9045     3.5093 C.ar   7 FN3_7   0.0825 
100 CW2      5.5256     4.5147     2.3630 C.ar   7 FN3_7  -0.1500 
101 HW2      6.4300     4.1869     1.9183 H      7 FN3_7   0.1500 
102 CV2      4.7928     5.5692     1.8132 C.ar   7 FN3_7  -0.1500 
103 HV2      5.1460     6.0334     0.9282 H      7 FN3_7   0.1500 
104 OY1      5.5704     2.8513     4.1701 O.3    7 FN3_7  -0.3625 
105 CY1      4.6971     2.6199     5.3431 C.3    7 FN3_7   0.4000 
106 HY12     5.2514     2.8286     6.2493 H      7 FN3_7   0.0800 
107 HY13     4.2960     1.6157     5.3021 H      7 FN3_7   0.0800 
108 OX1      3.5937     3.5998     5.2045 O.3    7 FN3_7  -0.3625 
109 CA       1.0846     5.5245     0.9421 C.3    7 FN3_7   0.2011 BACKBONE
110 HA2      0.9578     4.8274     0.1154 H      7 FN3_7   0.0800 BACKBONE
111 HA3      1.3709     4.9315     1.8049 H      7 FN3_7   0.0800 BACKBONE
112 C       -0.2896     6.1341     1.2436 C.2    7 FN3_7   0.5690 BACKBONE
113 O       -0.7656     6.0421     2.3715 O.2    7 FN3_7  -0.5700 BACKBONE
114 N       -0.9072     6.7821     0.2598 N.am   8 LEU8   -0.7301 BACKBONE
115 H       -0.4356     6.8079    -0.6370 H      8 LEU8    0.3700 BACKBONE
116 CA      -2.3420     7.0705     0.2545 C.3    8 LEU8    0.2811 BACKBONE
117 HA      -2.6786     7.1184     1.2892 H      8 LEU8    0.0800 BACKBONE
118 CB      -2.5886     8.4879    -0.3155 C.3    8 LEU8   -0.1600 
119 HB2     -3.6140     8.7515    -0.0545 H      8 LEU8    0.0800 
120 HB3     -1.9395     9.1704     0.2348 H      8 LEU8    0.0800 
121 CG      -2.4192     8.7702    -1.8290 C.3    8 LEU8   -0.0800 
122 HG      -3.1895     8.2290    -2.3825 H      8 LEU8    0.0800 
123 CD2     -1.0506     8.3787    -2.4019 C.3    8 LEU8   -0.2400 
124 HD21    -0.2506     8.8201    -1.8074 H      8 LEU8    0.0800 
125 HD22    -0.9641     8.7252    -3.4323 H      8 LEU8    0.0800 
126 HD23    -0.9511     7.2930    -2.4129 H      8 LEU8    0.0800 
127 CD1     -2.6411    10.2692    -2.0768 C.3    8 LEU8   -0.2400 
128 HD11    -1.8753    10.8556    -1.5675 H      8 LEU8    0.0800 
129 HD12    -3.6238    10.5666    -1.7090 H      8 LEU8    0.0800 
130 HD13    -2.5970    10.4790    -3.1463 H      8 LEU8    0.0800 
131 C       -3.1185     5.9003    -0.4204 C.2    8 LEU8    0.5690 BACKBONE
132 O       -3.2565     5.8554    -1.6433 O.2    8 LEU8   -0.5700 BACKBONE
133 N       -3.4646     4.8270     0.3156 N.am   9 PRO9   -0.6602 BACKBONE
134 CA      -3.5639     3.5116    -0.3132 C.3    9 PRO9    0.2811 BACKBONE
135 HA      -4.3451     3.5756    -1.0700 H      9 PRO9    0.0800 BACKBONE
136 CB      -4.0303     2.5658     0.8040 C.3    9 PRO9   -0.1600 
137 HB2     -4.8331     1.9117     0.4653 H      9 PRO9    0.0800 
138 HB3     -3.1897     1.9692     1.1514 H      9 PRO9    0.0800 
139 CG      -4.5015     3.4922     1.9309 C.3    9 PRO9   -0.1600 
140 HG2     -4.3719     3.0365     2.9138 H      9 PRO9    0.0800 
141 HG3     -5.5423     3.7774     1.7686 H      9 PRO9    0.0800 
142 CD      -3.6065     4.7129     1.7544 C.3    9 PRO9    0.1401 
143 HD2     -2.6373     4.5177     2.2130 H      9 PRO9    0.0800 
144 HD3     -4.0691     5.5957     2.1987 H      9 PRO9    0.0800 
145 C       -2.2213     3.0668    -0.9895 C.2    9 PRO9    0.5690 BACKBONE
146 O       -1.1418     3.4492    -0.5231 O.2    9 PRO9   -0.5700 BACKBONE
147 N       -2.2565     2.3369    -2.1293 N.am  10 LEU10  -0.6602 BACKBONE
148 CN      -3.5023     1.7086    -2.6182 C.3   10 LEU10   0.0601 
149 HN1     -3.2394     0.8624    -3.2402 H     10 LEU10   0.0800 
150 HN2     -4.0443     2.4538    -3.1869 H     10 LEU10   0.0800 
151 HN3     -4.0749     1.3571    -1.7709 H     10 LEU10   0.0800 
152 CA      -1.1301     2.3384    -3.0956 C.3   10 LEU10   0.2811 BACKBONE
153 HA      -1.4564     1.7504    -3.9519 H     10 LEU10   0.0800 BACKBONE
154 CB      -0.9433     3.7738    -3.6436 C.3   10 LEU10  -0.1600 
155 HB2     -1.9166     4.1560    -3.9546 H     10 LEU10   0.0800 
156 HB3     -0.5947     4.4128    -2.8313 H     10 LEU10   0.0800 
157 CG       0.0459     3.9150    -4.8180 C.3   10 LEU10  -0.0800 
158 HG       1.0235     3.5284    -4.5215 H     10 LEU10   0.0800 
159 CD2      0.2039     5.4042    -5.1523 C.3   10 LEU10  -0.2400 
160 HD21    -0.7552     5.8292    -5.4520 H     10 LEU10   0.0800 
161 HD22     0.9211     5.5308    -5.9639 H     10 LEU10   0.0800 
162 HD23     0.5724     5.9437    -4.2778 H     10 LEU10   0.0800 
163 CD1     -0.4219     3.1617    -6.0712 C.3   10 LEU10  -0.2400 
164 HD11    -1.4262     3.4808    -6.3526 H     10 LEU10   0.0800 
165 HD12    -0.4175     2.0866    -5.8905 H     10 LEU10   0.0800 
166 HD13     0.2595     3.3641    -6.8986 H     10 LEU10   0.0800 
167 C        0.2046     1.6532    -2.6827 C.2   10 LEU10   0.5690 BACKBONE
168 O        0.5843     0.6658    -3.3050 O.2   10 LEU10  -0.5700 BACKBONE
@<TRIPOS>BOND
  1   1   2  1   BACKBONE
  2   1   3  1   BACKBONE
  3   1 167  am  BACKBONE|INTERRES
  4   3   4  1   BACKBONE
  5   3   5  1   
  6   3   9  1   BACKBONE
  7   5   6  1   
  8   5   7  1   
  9   5   8  1   
 10   9  10  2   BACKBONE
 11   9  11  am  BACKBONE|INTERRES
 12  11  12  1   
 13  11  30  1   BACKBONE
 14  12  13  1   
 15  12  14  1   
 16  12  15  1   
 17  15  16  1   
 18  15  17  1   
 19  15  27  1   
 20  17  18  1   
 21  17  19  1   
 22  17  20  1   
 23  20  21  1   
 24  20  22  1   
 25  20  23  1   
 26  23  24  1   
 27  24  25  1   
 28  24  26  1   
 29  24  27  1   
 30  27  28  1   
 31  27  29  1   
 32  30  31  1   BACKBONE
 33  30  32  1   BACKBONE
 34  30  33  1   BACKBONE
 35  33  34  2   BACKBONE
 36  33  35  am  BACKBONE|INTERRES
 37  35  36  1   BACKBONE
 38  35  37  1   BACKBONE
 39  37  38  1   BACKBONE
 40  37  39  1   
 41  37  43  1   BACKBONE
 42  39  40  1   
 43  39  41  1   
 44  39  42  1   
 45  43  44  2   BACKBONE
 46  43  45  am  BACKBONE|INTERRES
 47  45  46  1   BACKBONE
 48  45  54  1   
 49  46  47  1   BACKBONE
 50  46  48  1   
 51  46  57  1   BACKBONE
 52  48  49  1   
 53  48  50  1   
 54  48  51  1   
 55  51  52  1   
 56  51  53  1   
 57  51  54  1   
 58  54  55  1   
 59  54  56  1   
 60  57  58  2   BACKBONE
 61  57  59  am  BACKBONE|INTERRES
 62  59  60  1   
 63  59  64  1   BACKBONE
 64  60  61  1   
 65  60  62  1   
 66  60  63  1   
 67  64  65  1   BACKBONE
 68  64  66  1   
 69  64  79  1   BACKBONE
 70  66  67  1   
 71  66  68  1   
 72  66  69  1   
 73  69  70  1   
 74  69  71  1   
 75  69  75  1   
 76  71  72  1   
 77  71  73  1   
 78  71  74  1   
 79  75  76  1   
 80  75  77  1   
 81  75  78  1   
 82  79  80  2   BACKBONE
 83  79  81  am  BACKBONE|INTERRES
 84  81  82  1   BACKBONE
 85  81  83  1   BACKBONE
 86  83  84  1   BACKBONE
 87  83  85  1   
 88  83  89  1   BACKBONE
 89  85  86  1   
 90  85  87  1   
 91  85  88  1   
 92  89  90  2   BACKBONE
 93  89  91  am  BACKBONE|INTERRES
 94  91  92  1   
 95  91 109  1   BACKBONE
 96  92  93  1   
 97  92  94  1   
 98  92  95  1   
 99  95  96  ar  
100  95 102  ar  
101  96  97  1   
102  96  98  ar  
103  98  99  ar  
104  98 108  1   
105  99 100  ar  
106  99 104  1   
107 100 101  1   
108 100 102  ar  
109 102 103  1   
110 104 105  1   
111 105 106  1   
112 105 107  1   
113 105 108  1   
114 109 110  1   BACKBONE
115 109 111  1   BACKBONE
116 109 112  1   BACKBONE
117 112 113  2   BACKBONE
118 112 114  am  BACKBONE|INTERRES
119 114 115  1   BACKBONE
120 114 116  1   BACKBONE
121 116 117  1   BACKBONE
122 116 118  1   
123 116 131  1   BACKBONE
124 118 119  1   
125 118 120  1   
126 118 121  1   
127 121 122  1   
128 121 123  1   
129 121 127  1   
130 123 124  1   
131 123 125  1   
132 123 126  1   
133 127 128  1   
134 127 129  1   
135 127 130  1   
136 131 132  2   BACKBONE
137 131 133  am  BACKBONE|INTERRES
138 133 134  1   BACKBONE
139 133 142  1   
140 134 135  1   BACKBONE
141 134 136  1   
142 134 145  1   BACKBONE
143 136 137  1   
144 136 138  1   
145 136 139  1   
146 139 140  1   
147 139 141  1   
148 139 142  1   
149 142 143  1   
150 142 144  1   
151 145 146  2   BACKBONE
152 145 147  am  BACKBONE|INTERRES
153 147 148  1   
154 147 152  1   BACKBONE
155 148 149  1   
156 148 150  1   
157 148 151  1   
158 152 153  1   BACKBONE
159 152 154  1   
160 152 167  1   BACKBONE
161 154 155  1   
162 154 156  1   
163 154 157  1   
164 157 158  1   
165 157 159  1   
166 157 163  1   
167 159 160  1   
168 159 161  1   
169 159 162  1   
170 163 164  1   
171 163 165  1   
172 163 166  1   
173 167 168  2   BACKBONE
@<TRIPOS>SUBSTRUCTURE
  1 ALA1    3 RESIDUE 4 **** ALA 2
  2 FN6_2  30 RESIDUE 4 **** FN6 2
  3 ALA3   37 RESIDUE 4 **** ALA 2
  4 PRO4   46 RESIDUE 4 **** PRO 2
  5 LEU5   64 RESIDUE 4 **** LEU 2
  6 ALA6   83 RESIDUE 4 **** ALA 2
  7 FN3_7 109 RESIDUE 4 **** FN3 2
  8 LEU8  116 RESIDUE 4 **** LEU 2
  9 PRO9  134 RESIDUE 4 **** PRO 2
 10 LEU10 152 RESIDUE 4 **** LEU 2

# MOE 2019.01 (io_trps.svl 2018.10)
