# Supplementary material for: Lipid Composition Is Critical for Accurate Membrane Permeability Prediction of Cyclic Peptides by Molecular Dynamics Simulations
Source: J Chem Inf Model. 2022 Sep 2;62(18):4549–60. doi: 10.1021/acs.jcim.2c00931 (PMC9516681; doi:10.1021/acs.jcim.2c00931)
Supplement: Supplementary file 2 — ci2c00931_si_002.zip [file ci2c00931_si_002.zip › mol2files/B08.mol2]

@<TRIPOS>MOLECULE
NONAME
170 174 10 0 0 
BIOPOLYMER
USER_CHARGES


@<TRIPOS>ATOM
  1 N        0.1248    -9.2010     1.0451 N.am   1 ALA1   -0.7301 BACKBONE
  2 H        0.1698   -10.0301     1.6205 H      1 ALA1    0.3700 BACKBONE
  3 CA       1.3824    -8.8544     0.3727 C.3    1 ALA1    0.2811 BACKBONE
  4 HA       1.2120    -8.7848    -0.6930 H      1 ALA1    0.0800 BACKBONE
  5 CB       1.9066    -7.5127     0.8898 C.3    1 ALA1   -0.2400 
  6 HB1      2.0187    -7.5727     1.9712 H      1 ALA1    0.0800 
  7 HB2      2.8785    -7.3054     0.4490 H      1 ALA1    0.0800 
  8 HB3      1.2370    -6.6958     0.6440 H      1 ALA1    0.0800 
  9 C        2.5023    -9.9091     0.6219 C.2    1 ALA1    0.5690 BACKBONE
 10 O        2.8625   -10.1115     1.7794 O.2    1 ALA1   -0.5700 BACKBONE
 11 N        3.1867   -10.4683    -0.4032 N.am   2 FN5_2  -0.6602 BACKBONE
 12 CT       2.5814   -10.7531    -1.7285 C.3    2 FN5_2   0.1401 
 13 HT2      2.7396   -11.8021    -1.9477 H      2 FN5_2   0.0800 
 14 HT3      1.5241   -10.5290    -1.7462 H      2 FN5_2   0.0800 
 15 CU       3.3142    -9.9207    -2.8130 C.3    2 FN5_2  -0.0800 
 16 HU       4.3974    -9.9617    -2.6901 H      2 FN5_2   0.0800 
 17 CV2      2.8630    -8.4470    -2.7794 C.3    2 FN5_2  -0.1600 
 18 HV22     1.7852    -8.4075    -2.9407 H      2 FN5_2   0.0800 
 19 HV23     3.0829    -8.0010    -1.8124 H      2 FN5_2   0.0800 
 20 CW2      3.5439    -7.5939    -3.8673 C.3    2 FN5_2  -0.1600 
 21 HW22     2.8140    -6.8759    -4.2464 H      2 FN5_2   0.0800 
 22 HW23     4.3590    -7.0197    -3.4257 H      2 FN5_2   0.0800 
 23 CX       4.0985    -8.4155    -5.0437 C.3    2 FN5_2  -0.1600 
 24 HX2      5.0789    -8.8189    -4.7831 H      2 FN5_2   0.0800 
 25 HX3      4.2176    -7.7693    -5.9154 H      2 FN5_2   0.0800 
 26 CW1      3.1523    -9.5739    -5.3784 C.3    2 FN5_2  -0.1600 
 27 HW12     3.5349   -10.1246    -6.2398 H      2 FN5_2   0.0800 
 28 HW13     2.1805    -9.1566    -5.6505 H      2 FN5_2   0.0800 
 29 CV1      2.9707   -10.5376    -4.1888 C.3    2 FN5_2  -0.1600 
 30 HV12     3.6105   -11.4090    -4.3416 H      2 FN5_2   0.0800 
 31 HV13     1.9345   -10.8820    -4.1986 H      2 FN5_2   0.0800 
 32 CA       4.4986   -11.1088    -0.1096 C.3    2 FN5_2   0.2011 BACKBONE
 33 HA2      4.4588   -11.6397     0.8425 H      2 FN5_2   0.0800 BACKBONE
 34 HA3      4.7291   -11.8475    -0.8762 H      2 FN5_2   0.0800 BACKBONE
 35 C        5.6947   -10.1327    -0.0517 C.2    2 FN5_2   0.5690 BACKBONE
 36 O        6.8240   -10.5465     0.1811 O.2    2 FN5_2  -0.5700 BACKBONE
 37 N        5.4866    -8.8554    -0.3726 N.am   3 PHE3   -0.7301 BACKBONE
 38 H        4.5395    -8.5747    -0.5741 H      3 PHE3    0.3700 BACKBONE
 39 CA       6.5320    -7.8402    -0.5452 C.3    3 PHE3    0.2811 BACKBONE
 40 HA       7.3017    -7.9902     0.2118 H      3 PHE3    0.0800 BACKBONE
 41 CB       7.1410    -8.0600    -1.9424 C.3    3 PHE3   -0.0165 
 42 HB2      7.5267    -9.0788    -1.9922 H      3 PHE3    0.0800 
 43 HB3      6.3451    -7.9907    -2.6820 H      3 PHE3    0.0800 
 44 CG       8.2587    -7.1220    -2.3515 C.ar   3 PHE3   -0.1435 
 45 CD2      9.5913    -7.4204    -2.0085 C.ar   3 PHE3   -0.1500 
 46 HD2      9.8226    -8.3139    -1.4443 H      3 PHE3    0.1500 
 47 CE2     10.6300    -6.5601    -2.4059 C.ar   3 PHE3   -0.1500 
 48 HE2     11.6530    -6.7909    -2.1433 H      3 PHE3    0.1500 
 49 CZ      10.3409    -5.4076    -3.1576 C.ar   3 PHE3   -0.1500 
 50 HZ      11.1406    -4.7508    -3.4702 H      3 PHE3    0.1500 
 51 CE1      9.0121    -5.1151    -3.5116 C.ar   3 PHE3   -0.1500 
 52 HE1      8.7905    -4.2335    -4.0965 H      3 PHE3    0.1500 
 53 CD1      7.9717    -5.9707    -3.1087 C.ar   3 PHE3   -0.1500 
 54 HD1      6.9519    -5.7405    -3.3857 H      3 PHE3    0.1500 
 55 C        5.9397    -6.4054    -0.4043 C.2    3 PHE3    0.5690 BACKBONE
 56 O        4.8165    -6.1867    -0.8625 O.2    3 PHE3   -0.5700 BACKBONE
 57 N        6.6110    -5.4177     0.2267 N.am   4 PRO4   -0.6602 BACKBONE
 58 CA       6.1899    -4.0090     0.1814 C.3    4 PRO4    0.2811 BACKBONE
 59 HA       5.2976    -3.8781    -0.4308 H      4 PRO4    0.0800 BACKBONE
 60 CB       7.3804    -3.3911    -0.5627 C.3    4 PRO4   -0.1600 
 61 HB2      7.3146    -3.6533    -1.6182 H      4 PRO4    0.0800 
 62 HB3      7.4337    -2.3068    -0.4559 H      4 PRO4    0.0800 
 63 CG       8.5846    -4.1004     0.0752 C.3    4 PRO4   -0.1600 
 64 HG2      8.9640    -3.5147     0.9146 H      4 PRO4    0.0800 
 65 HG3      9.3740    -4.2636    -0.6589 H      4 PRO4    0.0800 
 66 CD       8.0237    -5.4298     0.5909 C.3    4 PRO4    0.1401 
 67 HD2      8.1287    -5.4795     1.6773 H      4 PRO4    0.0800 
 68 HD3      8.5728    -6.2531     0.1383 H      4 PRO4    0.0800 
 69 C        5.9088    -3.3170     1.5672 C.2    4 PRO4    0.5690 BACKBONE
 70 O        6.5877    -2.3381     1.8838 O.2    4 PRO4   -0.5700 BACKBONE
 71 N        4.9372    -3.7325     2.4211 N.am   5 LEU5   -0.6602 BACKBONE
 72 CN       4.7379    -2.9457     3.6691 C.3    5 LEU5    0.0601 
 73 HN1      4.6232    -1.9070     3.3888 H      5 LEU5    0.0800 
 74 HN2      5.6227    -3.0624     4.2794 H      5 LEU5    0.0800 
 75 HN3      3.8631    -3.2948     4.1992 H      5 LEU5    0.0800 
 76 CA       4.0733    -4.9198     2.2148 C.3    5 LEU5    0.2811 BACKBONE
 77 HA       4.0538    -5.1307     1.1528 H      5 LEU5    0.0800 BACKBONE
 78 CB       4.6975    -6.1788     2.8820 C.3    5 LEU5   -0.1600 
 79 HB2      4.0366    -7.0128     2.6609 H      5 LEU5    0.0800 
 80 HB3      5.6322    -6.4175     2.3840 H      5 LEU5    0.0800 
 81 CG       4.9629    -6.1617     4.4051 C.3    5 LEU5   -0.0800 
 82 HG       4.3336    -5.4125     4.8872 H      5 LEU5    0.0800 
 83 CD2      6.4415    -5.8687     4.7080 C.3    5 LEU5   -0.2400 
 84 HD21     7.0683    -6.6863     4.3495 H      5 LEU5    0.0800 
 85 HD22     6.5834    -5.7597     5.7836 H      5 LEU5    0.0800 
 86 HD23     6.7586    -4.9507     4.2158 H      5 LEU5    0.0800 
 87 CD1      4.6170    -7.5262     5.0178 C.3    5 LEU5   -0.2400 
 88 HD11     5.2055    -8.3159     4.5481 H      5 LEU5    0.0800 
 89 HD12     3.5565    -7.7376     4.8698 H      5 LEU5    0.0800 
 90 HD13     4.8193    -7.5165     6.0892 H      5 LEU5    0.0800 
 91 C        2.5563    -4.7156     2.5579 C.2    5 LEU5    0.5690 BACKBONE
 92 O        2.0407    -5.2748     3.5183 O.2    5 LEU5   -0.5700 BACKBONE
 93 N        1.7570    -3.9419     1.8160 N.am   6 ALA6   -0.7301 BACKBONE
 94 H        0.7689    -3.9858     2.0507 H      6 ALA6    0.3700 BACKBONE
 95 CA       2.0962    -3.1011     0.6668 C.3    6 ALA6    0.2811 BACKBONE
 96 HA       3.1565    -2.8612     0.7174 H      6 ALA6    0.0800 BACKBONE
 97 CB       1.8780    -3.9793    -0.5757 C.3    6 ALA6   -0.2400 
 98 HB1      0.8157    -4.2047    -0.6796 H      6 ALA6    0.0800 
 99 HB2      2.4401    -4.9070    -0.4940 H      6 ALA6    0.0800 
100 HB3      2.2156    -3.4541    -1.4694 H      6 ALA6    0.0800 
101 C        1.3869    -1.7023     0.4967 C.2    6 ALA6    0.5690 BACKBONE
102 O        1.5222    -1.1586    -0.6018 O.2    6 ALA6   -0.5700 BACKBONE
103 N        0.6487    -1.0459     1.4370 N.am   7 FN1_7  -0.6602 BACKBONE
104 CT       0.3601    -1.4710     2.8224 C.3    7 FN1_7   0.1401 
105 HT2     -0.5367    -0.9825     3.1834 H      7 FN1_7   0.0800 
106 HT3      0.2475    -2.5352     2.9262 H      7 FN1_7   0.0800 
107 CU       1.5507    -0.9806     3.6510 C.3    7 FN1_7  -0.2400 
108 HU1      1.5988     0.1070     3.5965 H      7 FN1_7   0.0800 
109 HU2      2.4562    -1.4219     3.2441 H      7 FN1_7   0.0800 
110 HU3      1.3999    -1.3040     4.6809 H      7 FN1_7   0.0800 
111 CA      -0.0237     0.2325     1.0798 C.3    7 FN1_7   0.2011 BACKBONE
112 HA2     -0.2507     0.8115     1.9747 H      7 FN1_7   0.0800 BACKBONE
113 HA3      0.6434     0.8418     0.4699 H      7 FN1_7   0.0800 BACKBONE
114 C       -1.3366     0.0446     0.2955 C.2    7 FN1_7   0.5690 BACKBONE
115 O       -2.3959     0.4814     0.7374 O.2    7 FN1_7  -0.5700 BACKBONE
116 N       -1.2918    -0.7099    -0.7987 N.am   8 LEU8   -0.7301 BACKBONE
117 H       -0.3780    -1.0677    -1.0610 H      8 LEU8    0.3700 BACKBONE
118 CA      -2.4557    -1.3026    -1.4521 C.3    8 LEU8    0.2811 BACKBONE
119 HA      -3.3703    -0.8791    -1.0437 H      8 LEU8    0.0800 BACKBONE
120 CB      -2.4180    -0.9583    -2.9526 C.3    8 LEU8   -0.1600 
121 HB2     -1.4919    -1.3584    -3.3688 H      8 LEU8    0.0800 
122 HB3     -3.2471    -1.4734    -3.4389 H      8 LEU8    0.0800 
123 CG      -2.5030     0.5470    -3.2834 C.3    8 LEU8   -0.0800 
124 HG      -1.6569     1.0637    -2.8232 H      8 LEU8    0.0800 
125 CD2     -3.8037     1.1918    -2.7815 C.3    8 LEU8   -0.2400 
126 HD21    -4.6691     0.6514    -3.1667 H      8 LEU8    0.0800 
127 HD22    -3.8550     2.2291    -3.1146 H      8 LEU8    0.0800 
128 HD23    -3.8293     1.1906    -1.6911 H      8 LEU8    0.0800 
129 CD1     -2.4098     0.7297    -4.8036 C.3    8 LEU8   -0.2400 
130 HD11    -3.2477     0.2353    -5.2971 H      8 LEU8    0.0800 
131 HD12    -1.4760     0.3023    -5.1721 H      8 LEU8    0.0800 
132 HD13    -2.4255     1.7913    -5.0521 H      8 LEU8    0.0800 
133 C       -2.4756    -2.8348    -1.1926 C.2    8 LEU8    0.5690 BACKBONE
134 O       -1.7454    -3.5780    -1.8498 O.2    8 LEU8   -0.5700 BACKBONE
135 N       -3.2504    -3.3459    -0.2188 N.am   9 PRO9   -0.6602 BACKBONE
136 CA      -3.0815    -4.7225     0.2470 C.3    9 PRO9    0.2811 BACKBONE
137 HA      -3.0840    -5.3929    -0.6085 H      9 PRO9    0.0800 BACKBONE
138 CB      -4.3506    -4.9725     1.0669 C.3    9 PRO9   -0.1600 
139 HB2     -5.1708    -5.2246     0.3933 H      9 PRO9    0.0800 
140 HB3     -4.2108    -5.7572     1.8117 H      9 PRO9    0.0800 
141 CG      -4.6140    -3.6079     1.7123 C.3    9 PRO9   -0.1600 
142 HG2     -3.9859    -3.4899     2.5977 H      9 PRO9    0.0800 
143 HG3     -5.6650    -3.4747     1.9714 H      9 PRO9    0.0800 
144 CD      -4.1661    -2.6108     0.6435 C.3    9 PRO9    0.1401 
145 HD2     -3.6730    -1.7578     1.1158 H      9 PRO9    0.0800 
146 HD3     -5.0291    -2.2730     0.0665 H      9 PRO9    0.0800 
147 C       -1.7905    -4.9412     1.1099 C.2    9 PRO9    0.5690 BACKBONE
148 O       -1.3275    -3.9939     1.7518 O.2    9 PRO9   -0.5700 BACKBONE
149 N       -1.2587    -6.1787     1.2784 N.am  10 LEU10  -0.6602 BACKBONE
150 CN      -0.8038    -6.4991     2.6714 C.3   10 LEU10   0.0601 
151 HN1      0.0177    -7.1936     2.6507 H     10 LEU10   0.0800 
152 HN2     -1.6457    -6.9341     3.1928 H     10 LEU10   0.0800 
153 HN3     -0.4794    -5.6027     3.1814 H     10 LEU10   0.0800 
154 CA      -1.5380    -7.3233     0.3606 C.3   10 LEU10   0.2811 BACKBONE
155 HA      -2.6230    -7.3871     0.2777 H     10 LEU10   0.0800 BACKBONE
156 CB      -1.0123    -7.0125    -1.0704 C.3   10 LEU10  -0.1600 
157 HB2     -1.1001    -5.9444    -1.2471 H     10 LEU10   0.0800 
158 HB3      0.0464    -7.1985    -1.1630 H     10 LEU10   0.0800 
159 CG      -1.7625    -7.7183    -2.2183 C.3   10 LEU10  -0.0800 
160 HG      -2.8319    -7.5126    -2.1248 H     10 LEU10   0.0800 
161 CD2     -1.5556    -9.2386    -2.2527 C.3   10 LEU10  -0.2400 
162 HD21    -0.4941    -9.4777    -2.2851 H     10 LEU10   0.0800 
163 HD22    -2.0354    -9.6551    -3.1398 H     10 LEU10   0.0800 
164 HD23    -2.0132    -9.7099    -1.3830 H     10 LEU10   0.0800 
165 CD1     -1.2830    -7.1301    -3.5529 C.3   10 LEU10  -0.2400 
166 HD11    -0.2168    -7.3091    -3.6918 H     10 LEU10   0.0800 
167 HD12    -1.4653    -6.0534    -3.5731 H     10 LEU10   0.0800 
168 HD13    -1.8305    -7.5835    -4.3804 H     10 LEU10   0.0800 
169 C       -1.1267    -8.7328     0.9194 C.2   10 LEU10   0.5690 BACKBONE
170 O       -2.0011    -9.4397     1.4013 O.2   10 LEU10  -0.5700 BACKBONE
@<TRIPOS>BOND
  1   1   2  1   BACKBONE
  2   1   3  1   BACKBONE
  3   1 169  am  BACKBONE|INTERRES
  4   3   4  1   BACKBONE
  5   3   5  1   
  6   3   9  1   BACKBONE
  7   5   6  1   
  8   5   7  1   
  9   5   8  1   
 10   9  10  2   BACKBONE
 11   9  11  am  BACKBONE|INTERRES
 12  11  12  1   
 13  11  32  1   BACKBONE
 14  12  13  1   
 15  12  14  1   
 16  12  15  1   
 17  15  16  1   
 18  15  17  1   
 19  15  29  1   
 20  17  18  1   
 21  17  19  1   
 22  17  20  1   
 23  20  21  1   
 24  20  22  1   
 25  20  23  1   
 26  23  24  1   
 27  23  25  1   
 28  23  26  1   
 29  26  27  1   
 30  26  28  1   
 31  26  29  1   
 32  29  30  1   
 33  29  31  1   
 34  32  33  1   BACKBONE
 35  32  34  1   BACKBONE
 36  32  35  1   BACKBONE
 37  35  36  2   BACKBONE
 38  35  37  am  BACKBONE|INTERRES
 39  37  38  1   BACKBONE
 40  37  39  1   BACKBONE
 41  39  40  1   BACKBONE
 42  39  41  1   
 43  39  55  1   BACKBONE
 44  41  42  1   
 45  41  43  1   
 46  41  44  1   
 47  44  45  ar  
 48  44  53  ar  
 49  45  46  1   
 50  45  47  ar  
 51  47  48  1   
 52  47  49  ar  
 53  49  50  1   
 54  49  51  ar  
 55  51  52  1   
 56  51  53  ar  
 57  53  54  1   
 58  55  56  2   BACKBONE
 59  55  57  am  BACKBONE|INTERRES
 60  57  58  1   BACKBONE
 61  57  66  1   
 62  58  59  1   BACKBONE
 63  58  60  1   
 64  58  69  1   BACKBONE
 65  60  61  1   
 66  60  62  1   
 67  60  63  1   
 68  63  64  1   
 69  63  65  1   
 70  63  66  1   
 71  66  67  1   
 72  66  68  1   
 73  69  70  2   BACKBONE
 74  69  71  am  BACKBONE|INTERRES
 75  71  72  1   
 76  71  76  1   BACKBONE
 77  72  73  1   
 78  72  74  1   
 79  72  75  1   
 80  76  77  1   BACKBONE
 81  76  78  1   
 82  76  91  1   BACKBONE
 83  78  79  1   
 84  78  80  1   
 85  78  81  1   
 86  81  82  1   
 87  81  83  1   
 88  81  87  1   
 89  83  84  1   
 90  83  85  1   
 91  83  86  1   
 92  87  88  1   
 93  87  89  1   
 94  87  90  1   
 95  91  92  2   BACKBONE
 96  91  93  am  BACKBONE|INTERRES
 97  93  94  1   BACKBONE
 98  93  95  1   BACKBONE
 99  95  96  1   BACKBONE
100  95  97  1   
101  95 101  1   BACKBONE
102  97  98  1   
103  97  99  1   
104  97 100  1   
105 101 102  2   BACKBONE
106 101 103  am  BACKBONE|INTERRES
107 103 104  1   
108 103 111  1   BACKBONE
109 104 105  1   
110 104 106  1   
111 104 107  1   
112 107 108  1   
113 107 109  1   
114 107 110  1   
115 111 112  1   BACKBONE
116 111 113  1   BACKBONE
117 111 114  1   BACKBONE
118 114 115  2   BACKBONE
119 114 116  am  BACKBONE|INTERRES
120 116 117  1   BACKBONE
121 116 118  1   BACKBONE
122 118 119  1   BACKBONE
123 118 120  1   
124 118 133  1   BACKBONE
125 120 121  1   
126 120 122  1   
127 120 123  1   
128 123 124  1   
129 123 125  1   
130 123 129  1   
131 125 126  1   
132 125 127  1   
133 125 128  1   
134 129 130  1   
135 129 131  1   
136 129 132  1   
137 133 134  2   BACKBONE
138 133 135  am  BACKBONE|INTERRES
139 135 136  1   BACKBONE
140 135 144  1   
141 136 137  1   BACKBONE
142 136 138  1   
143 136 147  1   BACKBONE
144 138 139  1   
145 138 140  1   
146 138 141  1   
147 141 142  1   
148 141 143  1   
149 141 144  1   
150 144 145  1   
151 144 146  1   
152 147 148  2   BACKBONE
153 147 149  am  BACKBONE|INTERRES
154 149 150  1   
155 149 154  1   BACKBONE
156 150 151  1   
157 150 152  1   
158 150 153  1   
159 154 155  1   BACKBONE
160 154 156  1   
161 154 169  1   BACKBONE
162 156 157  1   
163 156 158  1   
164 156 159  1   
165 159 160  1   
166 159 161  1   
167 159 165  1   
168 161 162  1   
169 161 163  1   
170 161 164  1   
171 165 166  1   
172 165 167  1   
173 165 168  1   
174 169 170  2   BACKBONE
@<TRIPOS>SUBSTRUCTURE
  1 ALA1    3 RESIDUE 4 **** ALA 2
  2 FN5_2  32 RESIDUE 4 **** FN5 2
  3 PHE3   39 RESIDUE 4 **** PHE 2
  4 PRO4   58 RESIDUE 4 **** PRO 2
  5 LEU5   76 RESIDUE 4 **** LEU 2
  6 ALA6   95 RESIDUE 4 **** ALA 2
  7 FN1_7 111 RESIDUE 4 **** FN1 2
  8 LEU8  118 RESIDUE 4 **** LEU 2
  9 PRO9  136 RESIDUE 4 **** PRO 2
 10 LEU10 154 RESIDUE 4 **** LEU 2

# MOE 2019.01 (io_trps.svl 2018.10)
