# Supplementary material for: Lipid Composition Is Critical for Accurate Membrane Permeability Prediction of Cyclic Peptides by Molecular Dynamics Simulations
Source: J Chem Inf Model. 2022 Sep 2;62(18):4549–60. doi: 10.1021/acs.jcim.2c00931 (PMC9516681; doi:10.1021/acs.jcim.2c00931)
Supplement: Supplementary file 2 — ci2c00931_si_002.zip [file ci2c00931_si_002.zip › mol2files/B15.mol2]

@<TRIPOS>MOLECULE
NONAME
181 185 10 0 0 
BIOPOLYMER
USER_CHARGES


@<TRIPOS>ATOM
  1 N        0.4767    -8.0158     1.1063 N.am   1 ALA1   -0.7301 BACKBONE
  2 H        0.1754    -8.2756     2.0331 H      1 ALA1    0.3700 BACKBONE
  3 CA       1.8366    -7.5035     0.9679 C.3    1 ALA1    0.2811 BACKBONE
  4 HA       1.8305    -6.7519     0.1838 H      1 ALA1    0.0800 BACKBONE
  5 CB       2.2009    -6.8265     2.2906 C.3    1 ALA1   -0.2400 
  6 HB1      2.1893    -7.5623     3.0951 H      1 ALA1    0.0800 
  7 HB2      3.1996    -6.3956     2.2222 H      1 ALA1    0.0800 
  8 HB3      1.4802    -6.0393     2.5101 H      1 ALA1    0.0800 
  9 C        2.8569    -8.6317     0.5937 C.2    1 ALA1    0.5690 BACKBONE
 10 O        2.5552    -9.7987     0.8571 O.2    1 ALA1   -0.5700 BACKBONE
 11 N        4.0560    -8.3532     0.0223 N.am   2 FN6_2  -0.6602 BACKBONE
 12 CT       4.4456    -6.9771    -0.4071 C.3    2 FN6_2   0.1401 
 13 HT2      5.4280    -6.7609    -0.0164 H      2 FN6_2   0.0800 
 14 HT3      3.7615    -6.2170    -0.0666 H      2 FN6_2   0.0800 
 15 CU       4.5136    -6.9468    -1.9612 C.3    2 FN6_2  -0.0800 
 16 HU       5.1776    -7.7255    -2.3339 H      2 FN6_2   0.0800 
 17 CV2      5.0897    -5.5799    -2.3971 C.3    2 FN6_2  -0.1600 
 18 HV22     5.6362    -5.7050    -3.3325 H      2 FN6_2   0.0800 
 19 HV23     5.7994    -5.2260    -1.6543 H      2 FN6_2   0.0800 
 20 CW2      4.0453    -4.4764    -2.6018 C.3    2 FN6_2   0.1200 
 21 HW22     3.8148    -4.3789    -3.6648 H      2 FN6_2   0.0800 
 22 HW23     4.4586    -3.5274    -2.2572 H      2 FN6_2   0.0800 
 23 OX       2.8630    -4.7913    -1.8819 O.3    2 FN6_2  -0.5600 
 24 CW1      2.1946    -5.9177    -2.4470 C.3    2 FN6_2   0.1200 
 25 HW12     1.3432    -6.1798    -1.8223 H      2 FN6_2   0.0800 
 26 HW13     1.8038    -5.6541    -3.4297 H      2 FN6_2   0.0800 
 27 CV1      3.1176    -7.1401    -2.5932 C.3    2 FN6_2  -0.1600 
 28 HV12     3.2541    -7.3229    -3.6594 H      2 FN6_2   0.0800 
 29 HV13     2.6222    -8.0209    -2.1838 H      2 FN6_2   0.0800 
 30 CA       5.0483    -9.4537    -0.1566 C.3    2 FN6_2   0.2011 BACKBONE
 31 HA2      4.7325   -10.3574     0.3643 H      2 FN6_2   0.0800 BACKBONE
 32 HA3      5.1086    -9.7120    -1.2122 H      2 FN6_2   0.0800 BACKBONE
 33 C        6.4746    -9.1603     0.3540 C.2    2 FN6_2   0.5690 BACKBONE
 34 O        6.8518    -9.5741     1.4444 O.2    2 FN6_2  -0.5700 BACKBONE
 35 N        7.2833    -8.4317    -0.4184 N.am   3 PHE3   -0.7301 BACKBONE
 36 H        6.9245    -8.0619    -1.2847 H      3 PHE3    0.3700 BACKBONE
 37 CA       8.4942    -7.7712     0.0835 C.3    3 PHE3    0.2811 BACKBONE
 38 HA       8.5414    -7.8714     1.1676 H      3 PHE3    0.0800 BACKBONE
 39 CB       9.7311    -8.4538    -0.5107 C.3    3 PHE3   -0.0165 
 40 HB2      9.6714    -9.5215    -0.2972 H      3 PHE3    0.0800 
 41 HB3      9.7168    -8.3323    -1.5944 H      3 PHE3    0.0800 
 42 CG      11.0426    -7.9200     0.0324 C.ar   3 PHE3   -0.1435 
 43 CD2     11.6227    -8.5046     1.1743 C.ar   3 PHE3   -0.1500 
 44 HD2     11.1509    -9.3523     1.6523 H      3 PHE3    0.1500 
 45 CE2     12.8180    -7.9847     1.7019 C.ar   3 PHE3   -0.1500 
 46 HE2     13.2649    -8.4379     2.5758 H      3 PHE3    0.1500 
 47 CZ      13.4332    -6.8771     1.0926 C.ar   3 PHE3   -0.1500 
 48 HZ      14.3534    -6.4795     1.4971 H      3 PHE3    0.1500 
 49 CE1     12.8542    -6.2904    -0.0462 C.ar   3 PHE3   -0.1500 
 50 HE1     13.3274    -5.4399    -0.5163 H      3 PHE3    0.1500 
 51 CD1     11.6614    -6.8116    -0.5770 C.ar   3 PHE3   -0.1500 
 52 HD1     11.2178    -6.3504    -1.4494 H      3 PHE3    0.1500 
 53 C        8.4334    -6.2629    -0.2655 C.2    3 PHE3    0.5690 BACKBONE
 54 O        8.1245    -5.9265    -1.4098 O.2    3 PHE3   -0.5700 BACKBONE
 55 N        8.6375    -5.3335     0.6811 N.am   4 PRO4   -0.6602 BACKBONE
 56 CA       8.1589    -3.9548     0.5340 C.3    4 PRO4    0.2811 BACKBONE
 57 HA       8.4959    -3.5813    -0.4324 H      4 PRO4    0.0800 BACKBONE
 58 CB       8.8647    -3.1849     1.6667 C.3    4 PRO4   -0.1600 
 59 HB2      9.3087    -2.2589     1.3016 H      4 PRO4    0.0800 
 60 HB3      8.1493    -2.9675     2.4624 H      4 PRO4    0.0800 
 61 CG       9.9352    -4.1420     2.2038 C.3    4 PRO4   -0.1600 
 62 HG2     10.1389    -3.9807     3.2631 H      4 PRO4    0.0800 
 63 HG3     10.8497    -4.0480     1.6151 H      4 PRO4    0.0800 
 64 CD       9.3168    -5.5091     1.9498 C.3    4 PRO4    0.1401 
 65 HD2      8.5913    -5.7504     2.7307 H      4 PRO4    0.0800 
 66 HD3     10.0981    -6.2692     1.9083 H      4 PRO4    0.0800 
 67 C        6.6031    -3.8106     0.6393 C.2    4 PRO4    0.5690 BACKBONE
 68 O        5.9568    -4.7180     1.1690 O.2    4 PRO4   -0.5700 BACKBONE
 69 N        5.9703    -2.6598     0.2928 N.am   5 LEU5   -0.6602 BACKBONE
 70 CN       6.6390    -1.5006    -0.3528 C.3    5 LEU5    0.0601 
 71 HN1      6.4803    -0.6349     0.2782 H      5 LEU5    0.0800 
 72 HN2      6.1723    -1.3510    -1.3182 H      5 LEU5    0.0800 
 73 HN3      7.6960    -1.6720    -0.4795 H      5 LEU5    0.0800 
 74 CA       4.5502    -2.4783     0.7087 C.3    5 LEU5    0.2811 BACKBONE
 75 HA       4.0539    -3.4481     0.6857 H      5 LEU5    0.0800 BACKBONE
 76 CB       4.5765    -1.9824     2.1799 C.3    5 LEU5   -0.1600 
 77 HB2      5.2679    -2.6244     2.7259 H      5 LEU5    0.0800 
 78 HB3      5.0046    -0.9795     2.1982 H      5 LEU5    0.0800 
 79 CG       3.2691    -1.9726     3.0029 C.3    5 LEU5   -0.0800 
 80 HG       3.5630    -1.8573     4.0493 H      5 LEU5    0.0800 
 81 CD2      2.4987    -3.2920     2.8893 C.3    5 LEU5   -0.2400 
 82 HD21     2.1136    -3.4265     1.8791 H      5 LEU5    0.0800 
 83 HD22     1.6619    -3.2924     3.5882 H      5 LEU5    0.0800 
 84 HD23     3.1615    -4.1212     3.1390 H      5 LEU5    0.0800 
 85 CD1      2.3498    -0.7893     2.6787 C.3    5 LEU5   -0.2400 
 86 HD11     1.9276    -0.8825     1.6824 H      5 LEU5    0.0800 
 87 HD12     2.9085     0.1459     2.7328 H      5 LEU5    0.0800 
 88 HD13     1.5320    -0.7457     3.3981 H      5 LEU5    0.0800 
 89 C        3.6927    -1.5442    -0.1961 C.2    5 LEU5    0.5690 BACKBONE
 90 O        3.9037    -0.3325    -0.2248 O.2    5 LEU5   -0.5700 BACKBONE
 91 N        2.6551    -2.0737    -0.8559 N.am   6 ALA6   -0.7301 BACKBONE
 92 H        2.5749    -3.0827    -0.9284 H      6 ALA6    0.3700 BACKBONE
 93 CA       1.5044    -1.2782    -1.3097 C.3    6 ALA6    0.2811 BACKBONE
 94 HA       1.7603    -0.2201    -1.2335 H      6 ALA6    0.0800 BACKBONE
 95 CB       1.2783    -1.5304    -2.8052 C.3    6 ALA6   -0.2400 
 96 HB1      1.1897    -2.5906    -3.0246 H      6 ALA6    0.0800 
 97 HB2      2.1236    -1.1313    -3.3647 H      6 ALA6    0.0800 
 98 HB3      0.3674    -1.0228    -3.1237 H      6 ALA6    0.0800 
 99 C        0.2448    -1.4339    -0.3954 C.2    6 ALA6    0.5690 BACKBONE
100 O       -0.2463    -0.4020     0.0571 O.2    6 ALA6   -0.5700 BACKBONE
101 N       -0.1316    -2.6310     0.1209 N.am   7 FN2_7  -0.6602 BACKBONE
102 CT       0.1306    -3.9322    -0.5323 C.3    7 FN2_7   0.1401 
103 HT2      0.7034    -3.8089    -1.4325 H      7 FN2_7   0.0800 
104 HT3      0.6233    -4.5930     0.1694 H      7 FN2_7   0.0800 
105 CU      -1.2186    -4.5632    -0.9348 C.3    7 FN2_7  -0.1600 
106 HU2     -1.8902    -4.6163    -0.0858 H      7 FN2_7   0.0800 
107 HU3     -1.0510    -5.5789    -1.2863 H      7 FN2_7   0.0800 
108 CV      -1.8685    -3.7181    -2.0432 C.3    7 FN2_7   0.1200 
109 HV2     -1.9355    -2.6801    -1.7122 H      7 FN2_7   0.0800 
110 HV3     -2.8936    -4.0535    -2.1959 H      7 FN2_7   0.0800 
111 OW      -1.1443    -3.7537    -3.2720 O.3    7 FN2_7  -0.5600 
112 CX      -1.1414    -4.9657    -4.0110 C.3    7 FN2_7   0.2000 
113 HX      -0.6879    -5.7756    -3.4374 H      7 FN2_7   0.0800 
114 CY2     -0.2793    -4.6840    -5.2403 C.3    7 FN2_7  -0.2400 
115 HY21    -0.1597    -5.5928    -5.8291 H      7 FN2_7   0.0800 
116 HY22     0.7004    -4.3261    -4.9257 H      7 FN2_7   0.0800 
117 HY23    -0.7518    -3.9132    -5.8504 H      7 FN2_7   0.0800 
118 CY1     -2.5471    -5.3696    -4.4666 C.3    7 FN2_7  -0.2400 
119 HY11    -2.4818    -6.1619    -5.2119 H      7 FN2_7   0.0800 
120 HY12    -3.0547    -4.5069    -4.9001 H      7 FN2_7   0.0800 
121 HY13    -3.1211    -5.7442    -3.6203 H      7 FN2_7   0.0800 
122 CA      -0.7985    -2.6565     1.4388 C.3    7 FN2_7   0.2011 BACKBONE
123 HA2     -0.5313    -3.5892     1.9265 H      7 FN2_7   0.0800 BACKBONE
124 HA3     -0.3887    -1.8643     2.0649 H      7 FN2_7   0.0800 BACKBONE
125 C       -2.3402    -2.4907     1.4670 C.2    7 FN2_7   0.5690 BACKBONE
126 O       -2.9673    -1.9024     0.5978 O.2    7 FN2_7  -0.5700 BACKBONE
127 N       -3.0592    -3.0305     2.4482 N.am   8 LEU8   -0.7301 BACKBONE
128 H       -4.0300    -2.7700     2.4383 H      8 LEU8    0.3700 BACKBONE
129 CA      -2.6499    -4.1233     3.3371 C.3    8 LEU8    0.2811 BACKBONE
130 HA      -1.7186    -3.8481     3.8347 H      8 LEU8    0.0800 BACKBONE
131 CB      -3.7113    -4.3223     4.4382 C.3    8 LEU8   -0.1600 
132 HB2     -4.7076    -4.3017     3.9967 H      8 LEU8    0.0800 
133 HB3     -3.5625    -5.3242     4.8473 H      8 LEU8    0.0800 
134 CG      -3.6479    -3.3268     5.6174 C.3    8 LEU8   -0.0800 
135 HG      -2.6476    -3.3585     6.0568 H      8 LEU8    0.0800 
136 CD2     -4.6550    -3.7671     6.6891 C.3    8 LEU8   -0.2400 
137 HD21    -5.6700    -3.7416     6.2897 H      8 LEU8    0.0800 
138 HD22    -4.5961    -3.1027     7.5524 H      8 LEU8    0.0800 
139 HD23    -4.4288    -4.7814     7.0214 H      8 LEU8    0.0800 
140 CD1     -3.9661    -1.8766     5.2238 C.3    8 LEU8   -0.2400 
141 HD11    -4.9286    -1.8240     4.7134 H      8 LEU8    0.0800 
142 HD12    -3.1877    -1.4786     4.5731 H      8 LEU8    0.0800 
143 HD13    -4.0047    -1.2489     6.1154 H      8 LEU8    0.0800 
144 C       -2.3654    -5.4547     2.5744 C.2    8 LEU8    0.5690 BACKBONE
145 O       -1.2365    -5.9334     2.6643 O.2    8 LEU8   -0.5700 BACKBONE
146 N       -3.2760    -6.0145     1.7467 N.am   9 PRO9   -0.6602 BACKBONE
147 CA      -3.0214    -7.3035     1.0814 C.3    9 PRO9    0.2811 BACKBONE
148 HA      -2.2076    -7.1504     0.3788 H      9 PRO9    0.0800 BACKBONE
149 CB      -4.3103    -7.5900     0.2920 C.3    9 PRO9   -0.1600 
150 HB2     -4.1085    -8.0615    -0.6671 H      9 PRO9    0.0800 
151 HB3     -4.9716    -8.2195     0.8913 H      9 PRO9    0.0800 
152 CG      -4.9542    -6.2196     0.1010 C.3    9 PRO9   -0.1600 
153 HG2     -6.0332    -6.2879    -0.0452 H      9 PRO9    0.0800 
154 HG3     -4.4814    -5.6960    -0.7323 H      9 PRO9    0.0800 
155 CD      -4.6039    -5.5203     1.4054 C.3    9 PRO9    0.1401 
156 HD2     -5.3154    -5.8084     2.1829 H      9 PRO9    0.0800 
157 HD3     -4.6370    -4.4446     1.2419 H      9 PRO9    0.0800 
158 C       -2.6809    -8.4824     2.0502 C.2    9 PRO9    0.5690 BACKBONE
159 O       -3.1847    -8.4771     3.1756 O.2    9 PRO9   -0.5700 BACKBONE
160 N       -1.9442    -9.5524     1.6471 N.am  10 LEU10  -0.6602 BACKBONE
161 CN      -1.7516   -10.6802     2.5960 C.3   10 LEU10   0.0601 
162 HN1     -1.5838   -11.5886     2.0330 H     10 LEU10   0.0800 
163 HN2     -2.6454   -10.7946     3.1967 H     10 LEU10   0.0800 
164 HN3     -0.8991   -10.4419     3.2189 H     10 LEU10   0.0800 
165 CA      -1.1944    -9.6719     0.3693 C.3   10 LEU10   0.2811 BACKBONE
166 HA      -0.5324   -10.5257     0.5027 H     10 LEU10   0.0800 BACKBONE
167 CB      -2.1396   -10.0542    -0.7942 C.3   10 LEU10  -0.1600 
168 HB2     -3.1189   -10.3047    -0.3851 H     10 LEU10   0.0800 
169 HB3     -2.2710    -9.1856    -1.4389 H     10 LEU10   0.0800 
170 CG      -1.6946   -11.2428    -1.6749 C.3   10 LEU10  -0.0800 
171 HG      -2.4309   -11.3402    -2.4767 H     10 LEU10   0.0800 
172 CD2     -1.6870   -12.5681    -0.8989 C.3   10 LEU10  -0.2400 
173 HD21    -2.6494   -12.7199    -0.4084 H     10 LEU10   0.0800 
174 HD22    -0.8946   -12.5817    -0.1509 H     10 LEU10   0.0800 
175 HD23    -1.5192   -13.3946    -1.5909 H     10 LEU10   0.0800 
176 CD1     -0.3249   -11.0265    -2.3325 C.3   10 LEU10  -0.2400 
177 HD11     0.4657   -10.9717    -1.5826 H     10 LEU10   0.0800 
178 HD12    -0.3316   -10.1000    -2.9083 H     10 LEU10   0.0800 
179 HD13    -0.1056   -11.8529    -3.0096 H     10 LEU10   0.0800 
180 C       -0.1659    -8.5463     0.0702 C.2   10 LEU10   0.5690 BACKBONE
181 O        0.0490    -8.1448    -1.0718 O.2   10 LEU10  -0.5700 BACKBONE
@<TRIPOS>BOND
  1   1   2  1   BACKBONE
  2   1   3  1   BACKBONE
  3   1 180  am  BACKBONE|INTERRES
  4   3   4  1   BACKBONE
  5   3   5  1   
  6   3   9  1   BACKBONE
  7   5   6  1   
  8   5   7  1   
  9   5   8  1   
 10   9  10  2   BACKBONE
 11   9  11  am  BACKBONE|INTERRES
 12  11  12  1   
 13  11  30  1   BACKBONE
 14  12  13  1   
 15  12  14  1   
 16  12  15  1   
 17  15  16  1   
 18  15  17  1   
 19  15  27  1   
 20  17  18  1   
 21  17  19  1   
 22  17  20  1   
 23  20  21  1   
 24  20  22  1   
 25  20  23  1   
 26  23  24  1   
 27  24  25  1   
 28  24  26  1   
 29  24  27  1   
 30  27  28  1   
 31  27  29  1   
 32  30  31  1   BACKBONE
 33  30  32  1   BACKBONE
 34  30  33  1   BACKBONE
 35  33  34  2   BACKBONE
 36  33  35  am  BACKBONE|INTERRES
 37  35  36  1   BACKBONE
 38  35  37  1   BACKBONE
 39  37  38  1   BACKBONE
 40  37  39  1   
 41  37  53  1   BACKBONE
 42  39  40  1   
 43  39  41  1   
 44  39  42  1   
 45  42  43  ar  
 46  42  51  ar  
 47  43  44  1   
 48  43  45  ar  
 49  45  46  1   
 50  45  47  ar  
 51  47  48  1   
 52  47  49  ar  
 53  49  50  1   
 54  49  51  ar  
 55  51  52  1   
 56  53  54  2   BACKBONE
 57  53  55  am  BACKBONE|INTERRES
 58  55  56  1   BACKBONE
 59  55  64  1   
 60  56  57  1   BACKBONE
 61  56  58  1   
 62  56  67  1   BACKBONE
 63  58  59  1   
 64  58  60  1   
 65  58  61  1   
 66  61  62  1   
 67  61  63  1   
 68  61  64  1   
 69  64  65  1   
 70  64  66  1   
 71  67  68  2   BACKBONE
 72  67  69  am  BACKBONE|INTERRES
 73  69  70  1   
 74  69  74  1   BACKBONE
 75  70  71  1   
 76  70  72  1   
 77  70  73  1   
 78  74  75  1   BACKBONE
 79  74  76  1   
 80  74  89  1   BACKBONE
 81  76  77  1   
 82  76  78  1   
 83  76  79  1   
 84  79  80  1   
 85  79  81  1   
 86  79  85  1   
 87  81  82  1   
 88  81  83  1   
 89  81  84  1   
 90  85  86  1   
 91  85  87  1   
 92  85  88  1   
 93  89  90  2   BACKBONE
 94  89  91  am  BACKBONE|INTERRES
 95  91  92  1   BACKBONE
 96  91  93  1   BACKBONE
 97  93  94  1   BACKBONE
 98  93  95  1   
 99  93  99  1   BACKBONE
100  95  96  1   
101  95  97  1   
102  95  98  1   
103  99 100  2   BACKBONE
104  99 101  am  BACKBONE|INTERRES
105 101 102  1   
106 101 122  1   BACKBONE
107 102 103  1   
108 102 104  1   
109 102 105  1   
110 105 106  1   
111 105 107  1   
112 105 108  1   
113 108 109  1   
114 108 110  1   
115 108 111  1   
116 111 112  1   
117 112 113  1   
118 112 114  1   
119 112 118  1   
120 114 115  1   
121 114 116  1   
122 114 117  1   
123 118 119  1   
124 118 120  1   
125 118 121  1   
126 122 123  1   BACKBONE
127 122 124  1   BACKBONE
128 122 125  1   BACKBONE
129 125 126  2   BACKBONE
130 125 127  am  BACKBONE|INTERRES
131 127 128  1   BACKBONE
132 127 129  1   BACKBONE
133 129 130  1   BACKBONE
134 129 131  1   
135 129 144  1   BACKBONE
136 131 132  1   
137 131 133  1   
138 131 134  1   
139 134 135  1   
140 134 136  1   
141 134 140  1   
142 136 137  1   
143 136 138  1   
144 136 139  1   
145 140 141  1   
146 140 142  1   
147 140 143  1   
148 144 145  2   BACKBONE
149 144 146  am  BACKBONE|INTERRES
150 146 147  1   BACKBONE
151 146 155  1   
152 147 148  1   BACKBONE
153 147 149  1   
154 147 158  1   BACKBONE
155 149 150  1   
156 149 151  1   
157 149 152  1   
158 152 153  1   
159 152 154  1   
160 152 155  1   
161 155 156  1   
162 155 157  1   
163 158 159  2   BACKBONE
164 158 160  am  BACKBONE|INTERRES
165 160 161  1   
166 160 165  1   BACKBONE
167 161 162  1   
168 161 163  1   
169 161 164  1   
170 165 166  1   BACKBONE
171 165 167  1   
172 165 180  1   BACKBONE
173 167 168  1   
174 167 169  1   
175 167 170  1   
176 170 171  1   
177 170 172  1   
178 170 176  1   
179 172 173  1   
180 172 174  1   
181 172 175  1   
182 176 177  1   
183 176 178  1   
184 176 179  1   
185 180 181  2   BACKBONE
@<TRIPOS>SUBSTRUCTURE
  1 ALA1    3 RESIDUE 4 **** ALA 2
  2 FN6_2  30 RESIDUE 4 **** FN6 2
  3 PHE3   37 RESIDUE 4 **** PHE 2
  4 PRO4   56 RESIDUE 4 **** PRO 2
  5 LEU5   74 RESIDUE 4 **** LEU 2
  6 ALA6   93 RESIDUE 4 **** ALA 2
  7 FN2_7 122 RESIDUE 4 **** FN2 2
  8 LEU8  129 RESIDUE 4 **** LEU 2
  9 PRO9  147 RESIDUE 4 **** PRO 2
 10 LEU10 165 RESIDUE 4 **** LEU 2

# MOE 2019.01 (io_trps.svl 2018.10)
