# Supplementary material for: Lipid Composition Is Critical for Accurate Membrane Permeability Prediction of Cyclic Peptides by Molecular Dynamics Simulations
Source: J Chem Inf Model. 2022 Sep 2;62(18):4549–60. doi: 10.1021/acs.jcim.2c00931 (PMC9516681; doi:10.1021/acs.jcim.2c00931)
Supplement: Supplementary file 2 — ci2c00931_si_002.zip [file ci2c00931_si_002.zip › mol2files/B03.mol2]

@<TRIPOS>MOLECULE
NONAME
158 161 10 0 0 
BIOPOLYMER
USER_CHARGES


@<TRIPOS>ATOM
  1 N        2.0304     0.0558    -0.8965 N.am   1 ALA1   -0.7301 BACKBONE
  2 H        2.2318     0.8859    -1.4347 H      1 ALA1    0.3700 BACKBONE
  3 CA       2.9326    -1.0599    -1.1763 C.3    1 ALA1    0.2811 BACKBONE
  4 HA       2.8230    -1.8303    -0.4261 H      1 ALA1    0.0800 BACKBONE
  5 CB       2.5167    -1.6423    -2.5323 C.3    1 ALA1   -0.2400 
  6 HB1      2.7080    -0.9108    -3.3186 H      1 ALA1    0.0800 
  7 HB2      1.4563    -1.8809    -2.5308 H      1 ALA1    0.0800 
  8 HB3      3.0917    -2.5450    -2.7352 H      1 ALA1    0.0800 
  9 C        4.4231    -0.5918    -1.2617 C.2    1 ALA1    0.5690 BACKBONE
 10 O        4.6597     0.5294    -1.7164 O.2    1 ALA1   -0.5700 BACKBONE
 11 N        5.4515    -1.4218    -0.9642 N.am   2 FN6_2  -0.6602 BACKBONE
 12 CT       5.2789    -2.6705    -0.1752 C.3    2 FN6_2   0.1401 
 13 HT2      4.4157    -3.2142    -0.5343 H      2 FN6_2   0.0800 
 14 HT3      6.1509    -3.3036    -0.2246 H      2 FN6_2   0.0800 
 15 CU       5.0371    -2.2614     1.3003 C.3    2 FN6_2  -0.0800 
 16 HU       4.2029    -1.5735     1.3795 H      2 FN6_2   0.0800 
 17 CV2      6.2425    -1.5591     1.9529 C.3    2 FN6_2  -0.1600 
 18 HV22     6.4803    -0.6370     1.4250 H      2 FN6_2   0.0800 
 19 HV23     7.1042    -2.2217     1.9356 H      2 FN6_2   0.0800 
 20 CW2      5.9314    -1.2143     3.4223 C.3    2 FN6_2   0.1200 
 21 HW22     5.6448    -0.1636     3.4896 H      2 FN6_2   0.0800 
 22 HW23     6.8318    -1.3584     4.0222 H      2 FN6_2   0.0800 
 23 OX       4.8668    -1.9935     3.9621 O.3    2 FN6_2  -0.5600 
 24 CW1      4.9416    -3.3682     3.6132 C.3    2 FN6_2   0.1200 
 25 HW12     5.9280    -3.7601     3.8707 H      2 FN6_2   0.0800 
 26 HW13     4.1907    -3.9337     4.1670 H      2 FN6_2   0.0800 
 27 CV1      4.7003    -3.5337     2.1048 C.3    2 FN6_2  -0.1600 
 28 HV12     5.3077    -4.3737     1.7637 H      2 FN6_2   0.0800 
 29 HV13     3.6535    -3.7793     1.9437 H      2 FN6_2   0.0800 
 30 CA       6.8103    -1.0020    -1.3989 C.3    2 FN6_2   0.2011 BACKBONE
 31 HA2      6.7594    -0.6802    -2.4401 H      2 FN6_2   0.0800 BACKBONE
 32 HA3      7.1176    -0.1348    -0.8154 H      2 FN6_2   0.0800 BACKBONE
 33 C        7.9288    -2.0601    -1.3287 C.2    2 FN6_2   0.5690 BACKBONE
 34 O        8.0811    -2.8724    -2.2318 O.2    2 FN6_2  -0.5700 BACKBONE
 35 N        8.7067    -2.0814    -0.2467 N.am   3 ALA3   -0.7301 BACKBONE
 36 H        8.5035    -1.4431     0.5014 H      3 ALA3    0.3700 BACKBONE
 37 CA       9.6579    -3.1600     0.0339 C.3    3 ALA3    0.2811 BACKBONE
 38 HA      10.2089    -3.3823    -0.8814 H      3 ALA3    0.0800 BACKBONE
 39 CB      10.6351    -2.5977     1.0745 C.3    3 ALA3   -0.2400 
 40 HB1     10.0939    -2.3448     1.9869 H      3 ALA3    0.0800 
 41 HB2     11.1216    -1.7055     0.6791 H      3 ALA3    0.0800 
 42 HB3     11.3972    -3.3354     1.3193 H      3 ALA3    0.0800 
 43 C        8.9873    -4.4855     0.5221 C.2    3 ALA3    0.5690 BACKBONE
 44 O        7.8841    -4.4420     1.0669 O.2    3 ALA3   -0.5700 BACKBONE
 45 N        9.6387    -5.6641     0.4326 N.am   4 PRO4   -0.6602 BACKBONE
 46 CA       9.2311    -6.8419     1.2116 C.3    4 PRO4    0.2811 BACKBONE
 47 HA       8.3508    -6.6500     1.8266 H      4 PRO4    0.0800 BACKBONE
 48 CB      10.4449    -6.9935     2.1391 C.3    4 PRO4   -0.1600 
 49 HB2     10.3475    -6.2868     2.9641 H      4 PRO4    0.0800 
 50 HB3     10.5387    -8.0081     2.5295 H      4 PRO4    0.0800 
 51 CG      11.6451    -6.5969     1.2590 C.3    4 PRO4   -0.1600 
 52 HG2     12.1841    -7.4854     0.9248 H      4 PRO4    0.0800 
 53 HG3     12.3128    -5.9301     1.8054 H      4 PRO4    0.0800 
 54 CD      11.0264    -5.8851     0.0514 C.3    4 PRO4    0.1401 
 55 HD2     11.0623    -6.5460    -0.8189 H      4 PRO4    0.0800 
 56 HD3     11.5747    -4.9719    -0.1756 H      4 PRO4    0.0800 
 57 C        8.9484    -8.1308     0.3670 C.2    4 PRO4    0.5690 BACKBONE
 58 O        9.8315    -8.9857     0.2538 O.2    4 PRO4   -0.5700 BACKBONE
 59 N        7.7351    -8.3517    -0.1919 N.am   5 LEU5   -0.6602 BACKBONE
 60 CN       7.3841    -9.7477    -0.5521 C.3    5 LEU5    0.0601 
 61 HN1      7.7851   -10.4020     0.2124 H      5 LEU5    0.0800 
 62 HN2      7.8349    -9.9671    -1.5107 H      5 LEU5    0.0800 
 63 HN3      6.3076    -9.8445    -0.5835 H      5 LEU5    0.0800 
 64 CA       6.7169    -7.2934    -0.3963 C.3    5 LEU5    0.2811 BACKBONE
 65 HA       7.1739    -6.3186    -0.2740 H      5 LEU5    0.0800 BACKBONE
 66 CB       6.2024    -7.3216    -1.8610 C.3    5 LEU5   -0.1600 
 67 HB2      5.5824    -8.2086    -1.9917 H      5 LEU5    0.0800 
 68 HB3      5.5713    -6.4455    -2.0070 H      5 LEU5    0.0800 
 69 CG       7.2702    -7.3077    -2.9770 C.3    5 LEU5   -0.0800 
 70 HG       7.9873    -8.1162    -2.8232 H      5 LEU5    0.0800 
 71 CD2      8.0367    -5.9830    -3.0227 C.3    5 LEU5   -0.2400 
 72 HD21     8.7788    -6.0086    -3.8215 H      5 LEU5    0.0800 
 73 HD22     8.5567    -5.8124    -2.0827 H      5 LEU5    0.0800 
 74 HD23     7.3514    -5.1556    -3.2076 H      5 LEU5    0.0800 
 75 CD1      6.5888    -7.5255    -4.3344 C.3    5 LEU5   -0.2400 
 76 HD11     5.8734    -6.7263    -4.5337 H      5 LEU5    0.0800 
 77 HD12     6.0694    -8.4845    -4.3429 H      5 LEU5    0.0800 
 78 HD13     7.3391    -7.5341    -5.1266 H      5 LEU5    0.0800 
 79 C        5.5766    -7.3657     0.6685 C.2    5 LEU5    0.5690 BACKBONE
 80 O        5.8351    -7.6329     1.8390 O.2    5 LEU5   -0.5700 BACKBONE
 81 N        4.3040    -7.1798     0.2885 N.am   6 ALA6   -0.7301 BACKBONE
 82 H        4.1145    -6.9961    -0.6818 H      6 ALA6    0.3700 BACKBONE
 83 CA       3.1591    -7.6236     1.0963 C.3    6 ALA6    0.2811 BACKBONE
 84 HA       3.4806    -8.4726     1.7043 H      6 ALA6    0.0800 BACKBONE
 85 CB       2.7431    -6.5101     2.0649 C.3    6 ALA6   -0.2400 
 86 HB1      2.3650    -5.6441     1.5269 H      6 ALA6    0.0800 
 87 HB2      3.5979    -6.2233     2.6771 H      6 ALA6    0.0800 
 88 HB3      1.9574    -6.8840     2.7218 H      6 ALA6    0.0800 
 89 C        1.9479    -8.1408     0.2609 C.2    6 ALA6    0.5690 BACKBONE
 90 O        1.3025    -9.0795     0.7199 O.2    6 ALA6   -0.5700 BACKBONE
 91 N        1.6281    -7.6460    -0.9636 N.am   7 FN1_7  -0.6602 BACKBONE
 92 CT       1.8437    -6.2206    -1.3339 C.3    7 FN1_7   0.1401 
 93 HT2      0.8906    -5.7168    -1.4510 H      7 FN1_7   0.0800 
 94 HT3      2.4558    -5.7025    -0.6120 H      7 FN1_7   0.0800 
 95 CU       2.5844    -6.2148    -2.6787 C.3    7 FN1_7  -0.2400 
 96 HU1      1.8794    -6.4453    -3.4767 H      7 FN1_7   0.0800 
 97 HU2      3.3896    -6.9472    -2.6607 H      7 FN1_7   0.0800 
 98 HU3      2.9819    -5.2114    -2.8340 H      7 FN1_7   0.0800 
 99 CA       0.6300    -8.3908    -1.7834 C.3    7 FN1_7   0.2011 BACKBONE
100 HA2      0.8054    -8.2275    -2.8444 H      7 FN1_7   0.0800 BACKBONE
101 HA3      0.7423    -9.4620    -1.6129 H      7 FN1_7   0.0800 BACKBONE
102 C       -0.8417    -8.0403    -1.4958 C.2    7 FN1_7   0.5690 BACKBONE
103 O       -1.6805    -8.1433    -2.3843 O.2    7 FN1_7  -0.5700 BACKBONE
104 N       -1.1253    -7.4705    -0.3272 N.am   8 LEU8   -0.7301 BACKBONE
105 H       -0.3915    -7.4725     0.3645 H      8 LEU8    0.3700 BACKBONE
106 CA      -2.3985    -6.8482     0.0354 C.3    8 LEU8    0.2811 BACKBONE
107 HA      -3.1502    -7.0858    -0.7158 H      8 LEU8    0.0800 BACKBONE
108 CB      -2.8892    -7.4295     1.3819 C.3    8 LEU8   -0.1600 
109 HB2     -2.1254    -7.2466     2.1388 H      8 LEU8    0.0800 
110 HB3     -3.7623    -6.8455     1.6768 H      8 LEU8    0.0800 
111 CG      -3.3117    -8.9165     1.4455 C.3    8 LEU8   -0.0800 
112 HG      -3.8213    -9.0536     2.4023 H      8 LEU8    0.0800 
113 CD2     -2.1311    -9.8983     1.4305 C.3    8 LEU8   -0.2400 
114 HD21    -1.6667    -9.9353     0.4463 H      8 LEU8    0.0800 
115 HD22    -2.4835   -10.8998     1.6790 H      8 LEU8    0.0800 
116 HD23    -1.3834    -9.5996     2.1660 H      8 LEU8    0.0800 
117 CD1     -4.3035    -9.2930     0.3363 C.3    8 LEU8   -0.2400 
118 HD11    -3.8147    -9.2664    -0.6391 H      8 LEU8    0.0800 
119 HD12    -5.1465    -8.6013     0.3379 H      8 LEU8    0.0800 
120 HD13    -4.6797   -10.3024     0.5069 H      8 LEU8    0.0800 
121 C       -2.2720    -5.2920     0.0546 C.2    8 LEU8    0.5690 BACKBONE
122 O       -2.3694    -4.6754     1.1159 O.2    8 LEU8   -0.5700 BACKBONE
123 N       -1.9886    -4.6204    -1.0798 N.am   9 PRO9   -0.6602 BACKBONE
124 CA      -1.7726    -3.1698    -1.0851 C.3    9 PRO9    0.2811 BACKBONE
125 HA      -2.6858    -2.7190    -0.7074 H      9 PRO9    0.0800 BACKBONE
126 CB      -1.6755    -2.7990    -2.5720 C.3    9 PRO9   -0.1600 
127 HB2     -2.0890    -1.8087    -2.7650 H      9 PRO9    0.0800 
128 HB3     -0.6363    -2.8452    -2.8980 H      9 PRO9    0.0800 
129 CG      -2.4685    -3.9020    -3.2739 C.3    9 PRO9   -0.1600 
130 HG2     -2.1701    -4.0240    -4.3159 H      9 PRO9    0.0800 
131 HG3     -3.5391    -3.7035    -3.1969 H      9 PRO9    0.0800 
132 CD      -2.1127    -5.1261    -2.4384 C.3    9 PRO9    0.1401 
133 HD2     -1.1575    -5.5362    -2.7707 H      9 PRO9    0.0800 
134 HD3     -2.8970    -5.8793    -2.5349 H      9 PRO9    0.0800 
135 C       -0.5301    -2.6588    -0.2787 C.2    9 PRO9    0.5690 BACKBONE
136 O        0.5821    -3.1284    -0.5372 O.2    9 PRO9   -0.5700 BACKBONE
137 N       -0.6634    -1.6444     0.6102 N.am  10 LEU10  -0.6602 BACKBONE
138 CN      -1.9973    -1.1973     1.0796 C.3   10 LEU10   0.0601 
139 HN1     -2.4361    -0.5880     0.2999 H     10 LEU10   0.0800 
140 HN2     -1.8869    -0.6249     1.9900 H     10 LEU10   0.0800 
141 HN3     -2.5934    -2.0746     1.2965 H     10 LEU10   0.0800 
142 CA       0.4673    -0.7724     1.0136 C.3   10 LEU10   0.2811 BACKBONE
143 HA       0.0466    -0.0492     1.7094 H     10 LEU10   0.0800 BACKBONE
144 CB       1.5246    -1.4718     1.8999 C.3   10 LEU10  -0.1600 
145 HB2      1.9451    -2.3113     1.3589 H     10 LEU10   0.0800 
146 HB3      2.3152    -0.7391     2.0602 H     10 LEU10   0.0800 
147 CG       1.1343    -1.9965     3.3000 C.3   10 LEU10  -0.0800 
148 HG       2.0658    -2.3095     3.7788 H     10 LEU10   0.0800 
149 CD2      0.2257    -3.2332     3.2538 C.3   10 LEU10  -0.2400 
150 HD21     0.6336    -3.9741     2.5654 H     10 LEU10   0.0800 
151 HD22    -0.7779    -2.9681     2.9261 H     10 LEU10   0.0800 
152 HD23     0.1578    -3.6773     4.2474 H     10 LEU10   0.0800 
153 CD1      0.5151    -0.9155     4.1957 C.3   10 LEU10  -0.2400 
154 HD11    -0.4699    -0.6277     3.8316 H     10 LEU10   0.0800 
155 HD12     1.1647    -0.0394     4.2232 H     10 LEU10   0.0800 
156 HD13     0.4108    -1.3009     5.2109 H     10 LEU10   0.0800 
157 C        0.9723     0.2116    -0.0947 C.2   10 LEU10   0.5690 BACKBONE
158 O        0.3845     1.2794    -0.2232 O.2   10 LEU10  -0.5700 BACKBONE
@<TRIPOS>BOND
  1   1   2  1   BACKBONE
  2   1   3  1   BACKBONE
  3   1 157  am  BACKBONE|INTERRES
  4   3   4  1   BACKBONE
  5   3   5  1   
  6   3   9  1   BACKBONE
  7   5   6  1   
  8   5   7  1   
  9   5   8  1   
 10   9  10  2   BACKBONE
 11   9  11  am  BACKBONE|INTERRES
 12  11  12  1   
 13  11  30  1   BACKBONE
 14  12  13  1   
 15  12  14  1   
 16  12  15  1   
 17  15  16  1   
 18  15  17  1   
 19  15  27  1   
 20  17  18  1   
 21  17  19  1   
 22  17  20  1   
 23  20  21  1   
 24  20  22  1   
 25  20  23  1   
 26  23  24  1   
 27  24  25  1   
 28  24  26  1   
 29  24  27  1   
 30  27  28  1   
 31  27  29  1   
 32  30  31  1   BACKBONE
 33  30  32  1   BACKBONE
 34  30  33  1   BACKBONE
 35  33  34  2   BACKBONE
 36  33  35  am  BACKBONE|INTERRES
 37  35  36  1   BACKBONE
 38  35  37  1   BACKBONE
 39  37  38  1   BACKBONE
 40  37  39  1   
 41  37  43  1   BACKBONE
 42  39  40  1   
 43  39  41  1   
 44  39  42  1   
 45  43  44  2   BACKBONE
 46  43  45  am  BACKBONE|INTERRES
 47  45  46  1   BACKBONE
 48  45  54  1   
 49  46  47  1   BACKBONE
 50  46  48  1   
 51  46  57  1   BACKBONE
 52  48  49  1   
 53  48  50  1   
 54  48  51  1   
 55  51  52  1   
 56  51  53  1   
 57  51  54  1   
 58  54  55  1   
 59  54  56  1   
 60  57  58  2   BACKBONE
 61  57  59  am  BACKBONE|INTERRES
 62  59  60  1   
 63  59  64  1   BACKBONE
 64  60  61  1   
 65  60  62  1   
 66  60  63  1   
 67  64  65  1   BACKBONE
 68  64  66  1   
 69  64  79  1   BACKBONE
 70  66  67  1   
 71  66  68  1   
 72  66  69  1   
 73  69  70  1   
 74  69  71  1   
 75  69  75  1   
 76  71  72  1   
 77  71  73  1   
 78  71  74  1   
 79  75  76  1   
 80  75  77  1   
 81  75  78  1   
 82  79  80  2   BACKBONE
 83  79  81  am  BACKBONE|INTERRES
 84  81  82  1   BACKBONE
 85  81  83  1   BACKBONE
 86  83  84  1   BACKBONE
 87  83  85  1   
 88  83  89  1   BACKBONE
 89  85  86  1   
 90  85  87  1   
 91  85  88  1   
 92  89  90  2   BACKBONE
 93  89  91  am  BACKBONE|INTERRES
 94  91  92  1   
 95  91  99  1   BACKBONE
 96  92  93  1   
 97  92  94  1   
 98  92  95  1   
 99  95  96  1   
100  95  97  1   
101  95  98  1   
102  99 100  1   BACKBONE
103  99 101  1   BACKBONE
104  99 102  1   BACKBONE
105 102 103  2   BACKBONE
106 102 104  am  BACKBONE|INTERRES
107 104 105  1   BACKBONE
108 104 106  1   BACKBONE
109 106 107  1   BACKBONE
110 106 108  1   
111 106 121  1   BACKBONE
112 108 109  1   
113 108 110  1   
114 108 111  1   
115 111 112  1   
116 111 113  1   
117 111 117  1   
118 113 114  1   
119 113 115  1   
120 113 116  1   
121 117 118  1   
122 117 119  1   
123 117 120  1   
124 121 122  2   BACKBONE
125 121 123  am  BACKBONE|INTERRES
126 123 124  1   BACKBONE
127 123 132  1   
128 124 125  1   BACKBONE
129 124 126  1   
130 124 135  1   BACKBONE
131 126 127  1   
132 126 128  1   
133 126 129  1   
134 129 130  1   
135 129 131  1   
136 129 132  1   
137 132 133  1   
138 132 134  1   
139 135 136  2   BACKBONE
140 135 137  am  BACKBONE|INTERRES
141 137 138  1   
142 137 142  1   BACKBONE
143 138 139  1   
144 138 140  1   
145 138 141  1   
146 142 143  1   BACKBONE
147 142 144  1   
148 142 157  1   BACKBONE
149 144 145  1   
150 144 146  1   
151 144 147  1   
152 147 148  1   
153 147 149  1   
154 147 153  1   
155 149 150  1   
156 149 151  1   
157 149 152  1   
158 153 154  1   
159 153 155  1   
160 153 156  1   
161 157 158  2   BACKBONE
@<TRIPOS>SUBSTRUCTURE
  1 ALA1    3 RESIDUE 4 **** ALA 2
  2 FN6_2  30 RESIDUE 4 **** FN6 2
  3 ALA3   37 RESIDUE 4 **** ALA 2
  4 PRO4   46 RESIDUE 4 **** PRO 2
  5 LEU5   64 RESIDUE 4 **** LEU 2
  6 ALA6   83 RESIDUE 4 **** ALA 2
  7 FN1_7  99 RESIDUE 4 **** FN1 2
  8 LEU8  106 RESIDUE 4 **** LEU 2
  9 PRO9  124 RESIDUE 4 **** PRO 2
 10 LEU10 142 RESIDUE 4 **** LEU 2

# MOE 2019.01 (io_trps.svl 2018.10)
