# Supplementary material for: Lipid Composition Is Critical for Accurate Membrane Permeability Prediction of Cyclic Peptides by Molecular Dynamics Simulations
Source: J Chem Inf Model. 2022 Sep 2;62(18):4549–60. doi: 10.1021/acs.jcim.2c00931 (PMC9516681; doi:10.1021/acs.jcim.2c00931)
Supplement: Supplementary file 2 — ci2c00931_si_002.zip [file ci2c00931_si_002.zip › mol2files/B18.mol2]

@<TRIPOS>MOLECULE
NONAME
178 184 10 0 0 
BIOPOLYMER
USER_CHARGES


@<TRIPOS>ATOM
  1 N        1.9964     0.6541     0.3813 N.am   1 ALA1   -0.7301 BACKBONE
  2 H        2.5496    -0.1845     0.5141 H      1 ALA1    0.3700 BACKBONE
  3 CA       2.8316     1.8522     0.1802 C.3    1 ALA1    0.2811 BACKBONE
  4 HA       2.5099     2.3789    -0.7109 H      1 ALA1    0.0800 BACKBONE
  5 CB       2.7241     2.7834     1.3978 C.3    1 ALA1   -0.2400 
  6 HB1      3.4145     3.6204     1.2924 H      1 ALA1    0.0800 
  7 HB2      2.9902     2.2340     2.3010 H      1 ALA1    0.0800 
  8 HB3      1.7155     3.1825     1.4885 H      1 ALA1    0.0800 
  9 C        4.3222     1.4349    -0.0345 C.2    1 ALA1    0.5690 BACKBONE
 10 O        4.7068     0.3856     0.4833 O.2    1 ALA1   -0.5700 BACKBONE
 11 N        5.1916     2.2126    -0.7217 N.am   2 FN6_2  -0.6602 BACKBONE
 12 CT       4.8166     3.4989    -1.3861 C.3    2 FN6_2   0.1401 
 13 HT2      4.0760     4.0210    -0.7986 H      2 FN6_2   0.0800 
 14 HT3      5.6830     4.1327    -1.5176 H      2 FN6_2   0.0800 
 15 CU       4.2296     3.2091    -2.7929 C.3    2 FN6_2  -0.0800 
 16 HU       3.3181     2.6144    -2.7463 H      2 FN6_2   0.0800 
 17 CV2      5.2485     2.4789    -3.6913 C.3    2 FN6_2  -0.1600 
 18 HV22     5.3886     1.4570    -3.3405 H      2 FN6_2   0.0800 
 19 HV23     6.2061     3.0029    -3.6694 H      2 FN6_2   0.0800 
 20 CW2      4.7568     2.4215    -5.1423 C.3    2 FN6_2   0.1200 
 21 HW22     3.8492     1.8180    -5.2033 H      2 FN6_2   0.0800 
 22 HW23     5.5247     1.9568    -5.7629 H      2 FN6_2   0.0800 
 23 OX       4.5020     3.7324    -5.6253 O.3    2 FN6_2  -0.5600 
 24 CW1      3.4889     4.4144    -4.9024 C.3    2 FN6_2   0.1200 
 25 HW12     3.3402     5.4017    -5.3426 H      2 FN6_2   0.0800 
 26 HW13     2.5515     3.8616    -4.9654 H      2 FN6_2   0.0800 
 27 CV1      3.9117     4.5733    -3.4378 C.3    2 FN6_2  -0.1600 
 28 HV12     4.7997     5.2088    -3.4134 H      2 FN6_2   0.0800 
 29 HV13     3.1156     5.0735    -2.8889 H      2 FN6_2   0.0800 
 30 CA       6.6403     1.8655    -0.7386 C.3    2 FN6_2   0.2011 BACKBONE
 31 HA2      6.8606     1.0200    -0.0880 H      2 FN6_2   0.0800 BACKBONE
 32 HA3      6.9361     1.5701    -1.7425 H      2 FN6_2   0.0800 BACKBONE
 33 C        7.5657     3.0148    -0.3079 C.2    2 FN6_2   0.5690 BACKBONE
 34 O        8.0944     3.7158    -1.1653 O.2    2 FN6_2  -0.5700 BACKBONE
 35 N        7.7427     3.2249     1.0009 N.am   3 PHE3   -0.7301 BACKBONE
 36 H        7.2723     2.6009     1.6332 H      3 PHE3    0.3700 BACKBONE
 37 CA       8.2638     4.4863     1.5702 C.3    3 PHE3    0.2811 BACKBONE
 38 HA       8.2810     4.3480     2.6508 H      3 PHE3    0.0800 BACKBONE
 39 CB       9.7407     4.6857     1.1538 C.3    3 PHE3   -0.0165 
 40 HB2      9.7832     4.9827     0.1066 H      3 PHE3    0.0800 
 41 HB3     10.1792     5.4985     1.7205 H      3 PHE3    0.0800 
 42 CG      10.6324     3.4738     1.3743 C.ar   3 PHE3   -0.1435 
 43 CD2     11.0803     3.1506     2.6697 C.ar   3 PHE3   -0.1500 
 44 HD2     10.8028     3.7654     3.5131 H      3 PHE3    0.1500 
 45 CE2     11.8901     2.0195     2.8737 C.ar   3 PHE3   -0.1500 
 46 HE2     12.2308     1.7707     3.8685 H      3 PHE3    0.1500 
 47 CZ      12.2558     1.2098     1.7844 C.ar   3 PHE3   -0.1500 
 48 HZ      12.8770     0.3401     1.9417 H      3 PHE3    0.1500 
 49 CE1     11.8121     1.5307     0.4899 C.ar   3 PHE3   -0.1500 
 50 HE1     12.0919     0.9088    -0.3485 H      3 PHE3    0.1500 
 51 CD1     11.0027     2.6617     0.2855 C.ar   3 PHE3   -0.1500 
 52 HD1     10.6567     2.9015    -0.7110 H      3 PHE3    0.1500 
 53 C        7.3116     5.7106     1.3414 C.2    3 PHE3    0.5690 BACKBONE
 54 O        6.2657     5.5646     0.7000 O.2    3 PHE3   -0.5700 BACKBONE
 55 N        7.5264     6.8920     1.9598 N.am   4 PRO4   -0.6602 BACKBONE
 56 CA       6.4618     7.9027     2.0039 C.3    4 PRO4    0.2811 BACKBONE
 57 HA       6.0947     8.0685     0.9962 H      4 PRO4    0.0800 BACKBONE
 58 CB       7.1747     9.1776     2.4612 C.3    4 PRO4   -0.1600 
 59 HB2      7.6319     9.6608     1.5966 H      4 PRO4    0.0800 
 60 HB3      6.4925     9.8648     2.9636 H      4 PRO4    0.0800 
 61 CG       8.2597     8.6480     3.4017 C.3    4 PRO4   -0.1600 
 62 HG2      7.8332     8.4508     4.3872 H      4 PRO4    0.0800 
 63 HG3      9.1002     9.3380     3.4827 H      4 PRO4    0.0800 
 64 CD       8.6707     7.3285     2.7499 C.3    4 PRO4    0.1401 
 65 HD2      8.9353     6.5991     3.5182 H      4 PRO4    0.0800 
 66 HD3      9.5187     7.5199     2.0900 H      4 PRO4    0.0800 
 67 C        5.2966     7.5119     2.9790 C.2    4 PRO4    0.5690 BACKBONE
 68 O        5.5950     7.0678     4.0924 O.2    4 PRO4   -0.5700 BACKBONE
 69 N        3.9886     7.7294     2.6767 N.am   5 LEU5   -0.6602 BACKBONE
 70 CN       3.0072     7.5210     3.7677 C.3    5 LEU5    0.0601 
 71 HN1      3.3890     7.9910     4.6652 H      5 LEU5    0.0800 
 72 HN2      2.9023     6.4540     3.9138 H      5 LEU5    0.0800 
 73 HN3      2.0669     7.9673     3.4965 H      5 LEU5    0.0800 
 74 CA       3.5222     7.9639     1.2841 C.3    5 LEU5    0.2811 BACKBONE
 75 HA       4.2353     7.4464     0.6442 H      5 LEU5    0.0800 BACKBONE
 76 CB       2.2073     7.2198     0.9535 C.3    5 LEU5   -0.1600 
 77 HB2      2.1564     6.3198     1.5670 H      5 LEU5    0.0800 
 78 HB3      1.3601     7.8412     1.2131 H      5 LEU5    0.0800 
 79 CG       2.0497     6.7540    -0.5063 C.3    5 LEU5   -0.0800 
 80 HG       2.7622     5.9482    -0.6888 H      5 LEU5    0.0800 
 81 CD2      2.2670     7.8449    -1.5633 C.3    5 LEU5   -0.2400 
 82 HD21     1.6378     8.7104    -1.3538 H      5 LEU5    0.0800 
 83 HD22     2.0153     7.4624    -2.5528 H      5 LEU5    0.0800 
 84 HD23     3.3118     8.1552    -1.5840 H      5 LEU5    0.0800 
 85 CD1      0.6287     6.2055    -0.6667 C.3    5 LEU5   -0.2400 
 86 HD11     0.4287     5.4440     0.0884 H      5 LEU5    0.0800 
 87 HD12    -0.0991     7.0080    -0.5464 H      5 LEU5    0.0800 
 88 HD13     0.4991     5.7663    -1.6548 H      5 LEU5    0.0800 
 89 C        3.6003     9.4556     0.8247 C.2    5 LEU5    0.5690 BACKBONE
 90 O        4.5796     9.8226     0.1874 O.2    5 LEU5   -0.5700 BACKBONE
 91 N        2.6947    10.4071     1.0764 N.am   6 ALA6   -0.7301 BACKBONE
 92 H        2.9060    11.2601     0.5840 H      6 ALA6    0.3700 BACKBONE
 93 CA       1.4322    10.4275     1.8292 C.3    6 ALA6    0.2811 BACKBONE
 94 HA       1.3867     9.5675     2.4852 H      6 ALA6    0.0800 BACKBONE
 95 CB       1.5331    11.6780     2.7143 C.3    6 ALA6   -0.2400 
 96 HB1      2.4953    11.6839     3.2290 H      6 ALA6    0.0800 
 97 HB2      0.7567    11.6910     3.4719 H      6 ALA6    0.0800 
 98 HB3      1.4547    12.5731     2.0961 H      6 ALA6    0.0800 
 99 C        0.1657    10.4094     0.8947 C.2    6 ALA6    0.5690 BACKBONE
100 O        0.3141    10.7269    -0.2851 O.2    6 ALA6   -0.5700 BACKBONE
101 N       -1.0756    10.0589     1.3224 N.am   7 FN3_7  -0.6602 BACKBONE
102 CT      -1.4924    10.0569     2.7472 C.3    7 FN3_7   0.2836 
103 HT2     -2.5667     9.9960     2.8413 H      7 FN3_7   0.0800 
104 HT3     -1.1498    10.9584     3.2292 H      7 FN3_7   0.0800 
105 CU      -0.9108     8.8391     3.4446 C.ar   7 FN3_7  -0.1435 
106 CV1     -0.7958     7.6024     2.7943 C.ar   7 FN3_7  -0.1500 
107 HV1     -1.0869     7.4691     1.7863 H      7 FN3_7   0.1500 
108 CW1     -0.2850     6.5274     3.5014 C.ar   7 FN3_7   0.0825 
109 CX1      0.0726     6.6411     4.8205 C.ar   7 FN3_7   0.0825 
110 CW2     -0.0331     7.8481     5.4930 C.ar   7 FN3_7  -0.1500 
111 HW2      0.2522     7.9204     6.5106 H      7 FN3_7   0.1500 
112 CV2     -0.5275     8.9517     4.7929 C.ar   7 FN3_7  -0.1500 
113 HV2     -0.6244     9.8797     5.2968 H      7 FN3_7   0.1500 
114 OY1      0.5258     5.4675     5.3067 O.3    7 FN3_7  -0.3625 
115 CY1      0.3108     4.4824     4.2197 C.3    7 FN3_7   0.4000 
116 HY12    -0.5224     3.8460     4.4860 H      7 FN3_7   0.0800 
117 HY13     1.2286     3.9437     4.0261 H      7 FN3_7   0.0800 
118 OX1     -0.0544     5.2861     3.0345 O.3    7 FN3_7  -0.3625 
119 CA      -2.1712     9.9283     0.3197 C.3    7 FN3_7   0.2011 BACKBONE
120 HA2     -2.6689    10.8927     0.2205 H      7 FN3_7   0.0800 BACKBONE
121 HA3     -1.7597     9.6842    -0.6600 H      7 FN3_7   0.0800 BACKBONE
122 C       -3.2641     8.8736     0.6106 C.2    7 FN3_7   0.5690 BACKBONE
123 O       -4.2074     9.1408     1.3472 O.2    7 FN3_7  -0.5700 BACKBONE
124 N       -3.1748     7.6902     0.0016 N.am   8 LEU8   -0.7301 BACKBONE
125 H       -2.3568     7.4748    -0.5489 H      8 LEU8    0.3700 BACKBONE
126 CA      -4.1106     6.5689     0.1765 C.3    8 LEU8    0.2811 BACKBONE
127 HA      -4.6170     6.6545     1.1372 H      8 LEU8    0.0800 BACKBONE
128 CB      -5.1394     6.5987    -0.9767 C.3    8 LEU8   -0.1600 
129 HB2     -4.5857     6.6871    -1.9125 H      8 LEU8    0.0800 
130 HB3     -5.6602     5.6422    -1.0094 H      8 LEU8    0.0800 
131 CG      -6.1972     7.7192    -0.9161 C.3    8 LEU8   -0.0800 
132 HG      -5.6968     8.6884    -0.8619 H      8 LEU8    0.0800 
133 CD2     -7.1297     7.5727     0.2956 C.3    8 LEU8   -0.2400 
134 HD21    -7.6113     6.5946     0.2911 H      8 LEU8    0.0800 
135 HD22    -7.8984     8.3460     0.2643 H      8 LEU8    0.0800 
136 HD23    -6.5701     7.6998     1.2223 H      8 LEU8    0.0800 
137 CD1     -7.0427     7.6871    -2.1968 C.3    8 LEU8   -0.2400 
138 HD11    -7.5666     6.7341    -2.2830 H      8 LEU8    0.0800 
139 HD12    -6.4028     7.8236    -3.0697 H      8 LEU8    0.0800 
140 HD13    -7.7756     8.4951    -2.1776 H      8 LEU8    0.0800 
141 C       -3.3465     5.2142     0.1648 C.2    8 LEU8    0.5690 BACKBONE
142 O       -2.2834     5.1484    -0.4484 O.2    8 LEU8   -0.5700 BACKBONE
143 N       -3.8658     4.1101     0.7355 N.am   9 PRO9   -0.6602 BACKBONE
144 CA      -3.1761     2.8085     0.7310 C.3    9 PRO9    0.2811 BACKBONE
145 HA      -2.8399     2.5985    -0.2775 H      9 PRO9    0.0800 BACKBONE
146 CB      -4.2793     1.7844     1.0611 C.3    9 PRO9   -0.1600 
147 HB2     -4.2674     0.9494     0.3600 H      9 PRO9    0.0800 
148 HB3     -4.1483     1.4134     2.0796 H      9 PRO9    0.0800 
149 CG      -5.5956     2.5655     0.9796 C.3    9 PRO9   -0.1600 
150 HG2     -6.3490     2.1697     1.6618 H      9 PRO9    0.0800 
151 HG3     -5.9651     2.5689    -0.0473 H      9 PRO9    0.0800 
152 CD      -5.1639     3.9726     1.3697 C.3    9 PRO9    0.1401 
153 HD2     -5.0497     4.0427     2.4547 H      9 PRO9    0.0800 
154 HD3     -5.8963     4.7022     1.0242 H      9 PRO9    0.0800 
155 C       -2.0007     2.7046     1.7598 C.2    9 PRO9    0.5690 BACKBONE
156 O       -2.2298     3.1125     2.9012 O.2    9 PRO9   -0.5700 BACKBONE
157 N       -0.8455     2.0215     1.5069 N.am  10 LEU10  -0.6602 BACKBONE
158 CN      -0.2049     1.3553     2.6923 C.3   10 LEU10   0.0601 
159 HN1     -0.5348     0.3241     2.6990 H     10 LEU10   0.0800 
160 HN2     -0.4970     1.8282     3.6181 H     10 LEU10   0.0800 
161 HN3      0.8670     1.4064     2.6044 H     10 LEU10   0.0800 
162 CA      -0.4628     1.4485     0.1789 C.3   10 LEU10   0.2811 BACKBONE
163 HA      -1.3312     0.8867    -0.1637 H     10 LEU10   0.0800 BACKBONE
164 CB      -0.1878     2.5379    -0.8847 C.3   10 LEU10  -0.1600 
165 HB2     -1.0504     3.1777    -0.9821 H     10 LEU10   0.0800 
166 HB3      0.6063     3.1919    -0.5442 H     10 LEU10   0.0800 
167 CG       0.1257     1.9992    -2.2988 C.3   10 LEU10  -0.0800 
168 HG       1.0567     1.4283    -2.2867 H     10 LEU10   0.0800 
169 CD2      0.2944     3.1829    -3.2567 C.3   10 LEU10  -0.2400 
170 HD21    -0.6304     3.7605    -3.3118 H     10 LEU10   0.0800 
171 HD22     0.5467     2.8219    -4.2546 H     10 LEU10   0.0800 
172 HD23     1.0921     3.8331    -2.9047 H     10 LEU10   0.0800 
173 CD1     -0.9902     1.0965    -2.8456 C.3   10 LEU10  -0.2400 
174 HD11    -1.9506     1.6130    -2.8069 H     10 LEU10   0.0800 
175 HD12    -1.0510     0.1705    -2.2726 H     10 LEU10   0.0800 
176 HD13    -0.7768     0.8287    -3.8816 H     10 LEU10   0.0800 
177 C        0.6890     0.3861     0.2282 C.2   10 LEU10   0.5690 BACKBONE
178 O        0.3822    -0.7984     0.2294 O.2   10 LEU10  -0.5700 BACKBONE
@<TRIPOS>BOND
  1   1   2  1   BACKBONE
  2   1   3  1   BACKBONE
  3   1 177  am  BACKBONE|INTERRES
  4   3   4  1   BACKBONE
  5   3   5  1   
  6   3   9  1   BACKBONE
  7   5   6  1   
  8   5   7  1   
  9   5   8  1   
 10   9  10  2   BACKBONE
 11   9  11  am  BACKBONE|INTERRES
 12  11  12  1   
 13  11  30  1   BACKBONE
 14  12  13  1   
 15  12  14  1   
 16  12  15  1   
 17  15  16  1   
 18  15  17  1   
 19  15  27  1   
 20  17  18  1   
 21  17  19  1   
 22  17  20  1   
 23  20  21  1   
 24  20  22  1   
 25  20  23  1   
 26  23  24  1   
 27  24  25  1   
 28  24  26  1   
 29  24  27  1   
 30  27  28  1   
 31  27  29  1   
 32  30  31  1   BACKBONE
 33  30  32  1   BACKBONE
 34  30  33  1   BACKBONE
 35  33  34  2   BACKBONE
 36  33  35  am  BACKBONE|INTERRES
 37  35  36  1   BACKBONE
 38  35  37  1   BACKBONE
 39  37  38  1   BACKBONE
 40  37  39  1   
 41  37  53  1   BACKBONE
 42  39  40  1   
 43  39  41  1   
 44  39  42  1   
 45  42  43  ar  
 46  42  51  ar  
 47  43  44  1   
 48  43  45  ar  
 49  45  46  1   
 50  45  47  ar  
 51  47  48  1   
 52  47  49  ar  
 53  49  50  1   
 54  49  51  ar  
 55  51  52  1   
 56  53  54  2   BACKBONE
 57  53  55  am  BACKBONE|INTERRES
 58  55  56  1   BACKBONE
 59  55  64  1   
 60  56  57  1   BACKBONE
 61  56  58  1   
 62  56  67  1   BACKBONE
 63  58  59  1   
 64  58  60  1   
 65  58  61  1   
 66  61  62  1   
 67  61  63  1   
 68  61  64  1   
 69  64  65  1   
 70  64  66  1   
 71  67  68  2   BACKBONE
 72  67  69  am  BACKBONE|INTERRES
 73  69  70  1   
 74  69  74  1   BACKBONE
 75  70  71  1   
 76  70  72  1   
 77  70  73  1   
 78  74  75  1   BACKBONE
 79  74  76  1   
 80  74  89  1   BACKBONE
 81  76  77  1   
 82  76  78  1   
 83  76  79  1   
 84  79  80  1   
 85  79  81  1   
 86  79  85  1   
 87  81  82  1   
 88  81  83  1   
 89  81  84  1   
 90  85  86  1   
 91  85  87  1   
 92  85  88  1   
 93  89  90  2   BACKBONE
 94  89  91  am  BACKBONE|INTERRES
 95  91  92  1   BACKBONE
 96  91  93  1   BACKBONE
 97  93  94  1   BACKBONE
 98  93  95  1   
 99  93  99  1   BACKBONE
100  95  96  1   
101  95  97  1   
102  95  98  1   
103  99 100  2   BACKBONE
104  99 101  am  BACKBONE|INTERRES
105 101 102  1   
106 101 119  1   BACKBONE
107 102 103  1   
108 102 104  1   
109 102 105  1   
110 105 106  ar  
111 105 112  ar  
112 106 107  1   
113 106 108  ar  
114 108 109  ar  
115 108 118  1   
116 109 110  ar  
117 109 114  1   
118 110 111  1   
119 110 112  ar  
120 112 113  1   
121 114 115  1   
122 115 116  1   
123 115 117  1   
124 115 118  1   
125 119 120  1   BACKBONE
126 119 121  1   BACKBONE
127 119 122  1   BACKBONE
128 122 123  2   BACKBONE
129 122 124  am  BACKBONE|INTERRES
130 124 125  1   BACKBONE
131 124 126  1   BACKBONE
132 126 127  1   BACKBONE
133 126 128  1   
134 126 141  1   BACKBONE
135 128 129  1   
136 128 130  1   
137 128 131  1   
138 131 132  1   
139 131 133  1   
140 131 137  1   
141 133 134  1   
142 133 135  1   
143 133 136  1   
144 137 138  1   
145 137 139  1   
146 137 140  1   
147 141 142  2   BACKBONE
148 141 143  am  BACKBONE|INTERRES
149 143 144  1   BACKBONE
150 143 152  1   
151 144 145  1   BACKBONE
152 144 146  1   
153 144 155  1   BACKBONE
154 146 147  1   
155 146 148  1   
156 146 149  1   
157 149 150  1   
158 149 151  1   
159 149 152  1   
160 152 153  1   
161 152 154  1   
162 155 156  2   BACKBONE
163 155 157  am  BACKBONE|INTERRES
164 157 158  1   
165 157 162  1   BACKBONE
166 158 159  1   
167 158 160  1   
168 158 161  1   
169 162 163  1   BACKBONE
170 162 164  1   
171 162 177  1   BACKBONE
172 164 165  1   
173 164 166  1   
174 164 167  1   
175 167 168  1   
176 167 169  1   
177 167 173  1   
178 169 170  1   
179 169 171  1   
180 169 172  1   
181 173 174  1   
182 173 175  1   
183 173 176  1   
184 177 178  2   BACKBONE
@<TRIPOS>SUBSTRUCTURE
  1 ALA1    3 RESIDUE 4 **** ALA 2
  2 FN6_2  30 RESIDUE 4 **** FN6 2
  3 PHE3   37 RESIDUE 4 **** PHE 2
  4 PRO4   56 RESIDUE 4 **** PRO 2
  5 LEU5   74 RESIDUE 4 **** LEU 2
  6 ALA6   93 RESIDUE 4 **** ALA 2
  7 FN3_7 119 RESIDUE 4 **** FN3 2
  8 LEU8  126 RESIDUE 4 **** LEU 2
  9 PRO9  144 RESIDUE 4 **** PRO 2
 10 LEU10 162 RESIDUE 4 **** LEU 2

# MOE 2019.01 (io_trps.svl 2018.10)
