# Supplementary material for: Lipid Composition Is Critical for Accurate Membrane Permeability Prediction of Cyclic Peptides by Molecular Dynamics Simulations
Source: J Chem Inf Model. 2022 Sep 2;62(18):4549–60. doi: 10.1021/acs.jcim.2c00931 (PMC9516681; doi:10.1021/acs.jcim.2c00931)
Supplement: Supplementary file 2 — ci2c00931_si_002.zip [file ci2c00931_si_002.zip › mol2files/B02.mol2]

@<TRIPOS>MOLECULE
NONAME
160 163 10 0 0 
BIOPOLYMER
USER_CHARGES


@<TRIPOS>ATOM
  1 N        1.7655     0.1338    -1.5497 N.am   1 ALA1   -0.7301 BACKBONE
  2 H        2.1294     1.0576    -1.7309 H      1 ALA1    0.3700 BACKBONE
  3 CA       2.7835    -0.9177    -1.4276 C.3    1 ALA1    0.2811 BACKBONE
  4 HA       2.3049    -1.8531    -1.1544 H      1 ALA1    0.0800 BACKBONE
  5 CB       3.4263    -1.0914    -2.8113 C.3    1 ALA1   -0.2400 
  6 HB1      4.0356    -0.2156    -3.0393 H      1 ALA1    0.0800 
  7 HB2      2.6775    -1.1980    -3.5913 H      1 ALA1    0.0800 
  8 HB3      4.0676    -1.9706    -2.8060 H      1 ALA1    0.0800 
  9 C        3.9097    -0.5826    -0.3971 C.2    1 ALA1    0.5690 BACKBONE
 10 O        4.1599     0.6002    -0.1646 O.2    1 ALA1   -0.5700 BACKBONE
 11 N        4.7175    -1.5533     0.0946 N.am   2 FN5_2  -0.6602 BACKBONE
 12 CT       4.3203    -2.9858     0.1851 C.3    2 FN5_2   0.1401 
 13 HT2      3.7014    -3.2530    -0.6583 H      2 FN5_2   0.0800 
 14 HT3      5.1780    -3.6437     0.2219 H      2 FN5_2   0.0800 
 15 CU       3.5046    -3.1521     1.4953 C.3    2 FN5_2  -0.0800 
 16 HU       2.8565    -2.2989     1.6791 H      2 FN5_2   0.0800 
 17 CV2      4.4382    -3.3074     2.7135 C.3    2 FN5_2  -0.1600 
 18 HV22     5.1492    -4.1139     2.5333 H      2 FN5_2   0.0800 
 19 HV23     4.9830    -2.3812     2.8798 H      2 FN5_2   0.0800 
 20 CW2      3.6493    -3.6260     3.9916 C.3    2 FN5_2  -0.1600 
 21 HW22     4.3435    -3.7727     4.8207 H      2 FN5_2   0.0800 
 22 HW23     2.9965    -2.7850     4.2342 H      2 FN5_2   0.0800 
 23 CX       2.8007    -4.8904     3.8121 C.3    2 FN5_2  -0.1600 
 24 HX2      2.2176    -5.0686     4.7173 H      2 FN5_2   0.0800 
 25 HX3      3.4556    -5.7480     3.6466 H      2 FN5_2   0.0800 
 26 CW1      1.8523    -4.7312     2.6190 C.3    2 FN5_2  -0.1600 
 27 HW12     1.1424    -3.9278     2.8227 H      2 FN5_2   0.0800 
 28 HW13     1.2843    -5.6519     2.4782 H      2 FN5_2   0.0800 
 29 CV1      2.6294    -4.4064     1.3377 C.3    2 FN5_2  -0.1600 
 30 HV12     3.2647    -5.2573     1.0893 H      2 FN5_2   0.0800 
 31 HV13     1.9090    -4.2430     0.5343 H      2 FN5_2   0.0800 
 32 CA       6.0493    -1.1474     0.6077 C.3    2 FN5_2   0.2011 BACKBONE
 33 HA2      6.4056    -0.2809     0.0486 H      2 FN5_2   0.0800 BACKBONE
 34 HA3      5.9592    -0.8329     1.6457 H      2 FN5_2   0.0800 BACKBONE
 35 C        7.1634    -2.2059     0.4873 C.2    2 FN5_2   0.5690 BACKBONE
 36 O        7.6458    -2.4916    -0.6032 O.2    2 FN5_2  -0.5700 BACKBONE
 37 N        7.5812    -2.8099     1.5999 N.am   3 ALA3   -0.7301 BACKBONE
 38 H        7.1167    -2.6176     2.4698 H      3 ALA3    0.3700 BACKBONE
 39 CA       8.5777    -3.8805     1.5866 C.3    3 ALA3    0.2811 BACKBONE
 40 HA       9.3820    -3.5749     0.9162 H      3 ALA3    0.0800 BACKBONE
 41 CB       9.1422    -3.9711     3.0092 C.3    3 ALA3   -0.2400 
 42 HB1      8.3472    -4.2463     3.7033 H      3 ALA3    0.0800 
 43 HB2      9.5665    -3.0101     3.3012 H      3 ALA3    0.0800 
 44 HB3      9.9216    -4.7308     3.0545 H      3 ALA3    0.0800 
 45 C        8.0404    -5.2611     1.0890 C.2    3 ALA3    0.5690 BACKBONE
 46 O        6.8618    -5.5682     1.2872 O.2    3 ALA3   -0.5700 BACKBONE
 47 N        8.8863    -6.1532     0.5317 N.am   4 PRO4   -0.6602 BACKBONE
 48 CA       8.5541    -7.5691     0.3333 C.3    4 PRO4    0.2811 BACKBONE
 49 HA       7.6120    -7.8389     0.8077 H      4 PRO4    0.0800 BACKBONE
 50 CB       9.6737    -8.2458     1.1357 C.3    4 PRO4   -0.1600 
 51 HB2      9.4194    -8.2117     2.1959 H      4 PRO4    0.0800 
 52 HB3      9.8372    -9.2790     0.8246 H      4 PRO4    0.0800 
 53 CG      10.9046    -7.3637     0.8761 C.3    4 PRO4   -0.1600 
 54 HG2     11.5246    -7.8006     0.0907 H      4 PRO4    0.0800 
 55 HG3     11.4863    -7.2362     1.7897 H      4 PRO4    0.0800 
 56 CD      10.3337    -6.0276     0.3921 C.3    4 PRO4    0.1401 
 57 HD2     10.5878    -5.8799    -0.6608 H      4 PRO4    0.0800 
 58 HD3     10.7590    -5.2164     0.9815 H      4 PRO4    0.0800 
 59 C        8.5089    -8.0250    -1.1681 C.2    4 PRO4    0.5690 BACKBONE
 60 O        9.5031    -8.5824    -1.6410 O.2    4 PRO4   -0.5700 BACKBONE
 61 N        7.4037    -7.8607    -1.9425 N.am   5 LEU5   -0.6602 BACKBONE
 62 CN       7.4071    -8.5286    -3.2723 C.3    5 LEU5    0.0601 
 63 HN1      7.3284    -9.5941    -3.1004 H      5 LEU5    0.0800 
 64 HN2      8.3357    -8.2848    -3.7725 H      5 LEU5    0.0800 
 65 HN3      6.5735    -8.1783    -3.8613 H      5 LEU5    0.0800 
 66 CA       6.1673    -7.1502    -1.5178 C.3    5 LEU5    0.2811 BACKBONE
 67 HA       6.2355    -7.0295    -0.4467 H      5 LEU5    0.0800 BACKBONE
 68 CB       6.1427    -5.6884    -2.0333 C.3    5 LEU5   -0.1600 
 69 HB2      5.2039    -5.2309    -1.7241 H      5 LEU5    0.0800 
 70 HB3      6.9342    -5.1714    -1.4901 H      5 LEU5    0.0800 
 71 CG       6.3710    -5.3905    -3.5319 C.3    5 LEU5   -0.0800 
 72 HG       7.2416    -5.9433    -3.8859 H      5 LEU5    0.0800 
 73 CD2      6.6860    -3.8985    -3.7062 C.3    5 LEU5   -0.2400 
 74 HD21     7.5979    -3.6455    -3.1620 H      5 LEU5    0.0800 
 75 HD22     5.8710    -3.2888    -3.3215 H      5 LEU5    0.0800 
 76 HD23     6.8426    -3.6685    -4.7607 H      5 LEU5    0.0800 
 77 CD1      5.1614    -5.7302    -4.4115 C.3    5 LEU5   -0.2400 
 78 HD11     4.3143    -5.0986    -4.1482 H      5 LEU5    0.0800 
 79 HD12     4.8805    -6.7755    -4.2959 H      5 LEU5    0.0800 
 80 HD13     5.4115    -5.5602    -5.4594 H      5 LEU5    0.0800 
 81 C        4.8182    -7.9334    -1.6339 C.2    5 LEU5    0.5690 BACKBONE
 82 O        4.5632    -8.6926    -2.5628 O.2    5 LEU5   -0.5700 BACKBONE
 83 N        3.9565    -7.8164    -0.6154 N.am   6 ALA6   -0.7301 BACKBONE
 84 H        4.1947    -7.1954     0.1390 H      6 ALA6    0.3700 BACKBONE
 85 CA       2.9056    -8.8123    -0.3454 C.3    6 ALA6    0.2811 BACKBONE
 86 HA       3.3426    -9.7955    -0.5356 H      6 ALA6    0.0800 BACKBONE
 87 CB       2.6282    -8.7346     1.1605 C.3    6 ALA6   -0.2400 
 88 HB1      2.1803    -7.7735     1.4113 H      6 ALA6    0.0800 
 89 HB2      3.5547    -8.8678     1.7194 H      6 ALA6    0.0800 
 90 HB3      1.9359    -9.5307     1.4374 H      6 ALA6    0.0800 
 91 C        1.5573    -8.8134    -1.1479 C.2    6 ALA6    0.5690 BACKBONE
 92 O        0.9993    -9.9025    -1.2682 O.2    6 ALA6   -0.5700 BACKBONE
 93 N        0.9283    -7.7019    -1.6081 N.am   7 FN1_7  -0.6602 BACKBONE
 94 CT       1.3534    -6.3227    -1.3350 C.3    7 FN1_7   0.1401 
 95 HT2      0.4947    -5.7036    -1.1116 H      7 FN1_7   0.0800 
 96 HT3      2.0626    -6.2915    -0.5276 H      7 FN1_7   0.0800 
 97 CU       2.0131    -5.8179    -2.6217 C.3    7 FN1_7  -0.2400 
 98 HU1      2.7515    -6.5483    -2.9494 H      7 FN1_7   0.0800 
 99 HU2      2.4855    -4.8622    -2.4025 H      7 FN1_7   0.0800 
100 HU3      1.2461    -5.6876    -3.3847 H      7 FN1_7   0.0800 
101 CA      -0.3956    -7.8289    -2.2807 C.3    7 FN1_7   0.2011 BACKBONE
102 HA2     -0.5023    -7.0490    -3.0335 H      7 FN1_7   0.0800 BACKBONE
103 HA3     -0.4700    -8.7852    -2.7985 H      7 FN1_7   0.0800 BACKBONE
104 C       -1.6119    -7.7073    -1.3394 C.2    7 FN1_7   0.5690 BACKBONE
105 O       -2.7464    -7.5864    -1.7921 O.2    7 FN1_7  -0.5700 BACKBONE
106 N       -1.3781    -7.6031    -0.0317 N.am   8 LEU8   -0.7301 BACKBONE
107 H       -0.4210    -7.7159     0.2509 H      8 LEU8    0.3700 BACKBONE
108 CA      -2.2646    -6.8583     0.8563 C.3    8 LEU8    0.2811 BACKBONE
109 HA      -3.2998    -7.0806     0.6084 H      8 LEU8    0.0800 BACKBONE
110 CB      -2.0074    -7.2726     2.3215 C.3    8 LEU8   -0.1600 
111 HB2     -0.9436    -7.1588     2.5337 H      8 LEU8    0.0800 
112 HB3     -2.5274    -6.5495     2.9512 H      8 LEU8    0.0800 
113 CG      -2.4587    -8.6781     2.7803 C.3    8 LEU8   -0.0800 
114 HG      -2.3112    -8.7180     3.8624 H      8 LEU8    0.0800 
115 CD2     -1.6300    -9.8184     2.1716 C.3    8 LEU8   -0.2400 
116 HD21    -1.8368    -9.9216     1.1055 H      8 LEU8    0.0800 
117 HD22    -1.8840   -10.7591     2.6614 H      8 LEU8    0.0800 
118 HD23    -0.5665    -9.6268     2.3142 H      8 LEU8    0.0800 
119 CD1     -3.9486    -8.9278     2.5075 C.3    8 LEU8   -0.2400 
120 HD11    -4.1348    -9.0007     1.4349 H      8 LEU8    0.0800 
121 HD12    -4.5470    -8.1179     2.9262 H      8 LEU8    0.0800 
122 HD13    -4.2547    -9.8649     2.9749 H      8 LEU8    0.0800 
123 C       -1.9973    -5.3391     0.6461 C.2    8 LEU8    0.5690 BACKBONE
124 O       -0.9203    -4.8641     1.0128 O.2    8 LEU8   -0.5700 BACKBONE
125 N       -2.8908    -4.5632     0.0061 N.am   9 PRO9   -0.6602 BACKBONE
126 CA      -2.5046    -3.2733    -0.5794 C.3    9 PRO9    0.2811 BACKBONE
127 HA      -2.3045    -2.5874     0.2358 H      9 PRO9    0.0800 BACKBONE
128 CB      -3.7629    -2.7869    -1.3155 C.3    9 PRO9   -0.1600 
129 HB2     -3.9048    -1.7122    -1.1992 H      9 PRO9    0.0800 
130 HB3     -3.6892    -3.0451    -2.3742 H      9 PRO9    0.0800 
131 CG      -4.9069    -3.5860    -0.6866 C.3    9 PRO9   -0.1600 
132 HG2     -5.7506    -3.6999    -1.3685 H      9 PRO9    0.0800 
133 HG3     -5.2220    -3.1171     0.2471 H      9 PRO9    0.0800 
134 CD      -4.2408    -4.9238    -0.3870 C.3    9 PRO9    0.1401 
135 HD2     -4.2122    -5.5395    -1.2900 H      9 PRO9    0.0800 
136 HD3     -4.7777    -5.4422     0.4095 H      9 PRO9    0.0800 
137 C       -1.2873    -3.3582    -1.5626 C.2    9 PRO9    0.5690 BACKBONE
138 O       -1.1902    -4.3556    -2.2836 O.2    9 PRO9   -0.5700 BACKBONE
139 N       -0.4134    -2.3280    -1.7323 N.am  10 LEU10  -0.6602 BACKBONE
140 CN       0.2883    -2.3040    -3.0465 C.3   10 LEU10   0.0601 
141 HN1     -0.3383    -2.7768    -3.7930 H     10 LEU10   0.0800 
142 HN2      1.2080    -2.8595    -2.9343 H     10 LEU10   0.0800 
143 HN3      0.4531    -1.2859    -3.3649 H     10 LEU10   0.0800 
144 CA      -0.3816    -1.1184    -0.8548 C.3   10 LEU10   0.2811 BACKBONE
145 HA      -1.4084    -0.7617    -0.7983 H     10 LEU10   0.0800 BACKBONE
146 CB       0.0791    -1.4755     0.5823 C.3   10 LEU10  -0.1600 
147 HB2     -0.3318    -2.4276     0.9026 H     10 LEU10   0.0800 
148 HB3      1.1508    -1.6057     0.5780 H     10 LEU10   0.0800 
149 CG      -0.2667    -0.4085     1.6440 C.3   10 LEU10  -0.0800 
150 HG       0.1150     0.5654     1.3250 H     10 LEU10   0.0800 
151 CD2      0.4105    -0.7696     2.9728 C.3   10 LEU10  -0.2400 
152 HD21     1.4932    -0.7861     2.8485 H     10 LEU10   0.0800 
153 HD22     0.0714    -1.7469     3.3193 H     10 LEU10   0.0800 
154 HD23     0.1687    -0.0216     3.7291 H     10 LEU10   0.0800 
155 CD1     -1.7782    -0.2909     1.8913 C.3   10 LEU10  -0.2400 
156 HD11    -2.1894    -1.2549     2.1943 H     10 LEU10   0.0800 
157 HD12    -2.2907     0.0625     0.9974 H     10 LEU10   0.0800 
158 HD13    -1.9645     0.4330     2.6861 H     10 LEU10   0.0800 
159 C        0.4390     0.1208    -1.3504 C.2   10 LEU10   0.5690 BACKBONE
160 O       -0.1522     1.1706    -1.5601 O.2   10 LEU10  -0.5700 BACKBONE
@<TRIPOS>BOND
  1   1   2  1   BACKBONE
  2   1   3  1   BACKBONE
  3   1 159  am  BACKBONE|INTERRES
  4   3   4  1   BACKBONE
  5   3   5  1   
  6   3   9  1   BACKBONE
  7   5   6  1   
  8   5   7  1   
  9   5   8  1   
 10   9  10  2   BACKBONE
 11   9  11  am  BACKBONE|INTERRES
 12  11  12  1   
 13  11  32  1   BACKBONE
 14  12  13  1   
 15  12  14  1   
 16  12  15  1   
 17  15  16  1   
 18  15  17  1   
 19  15  29  1   
 20  17  18  1   
 21  17  19  1   
 22  17  20  1   
 23  20  21  1   
 24  20  22  1   
 25  20  23  1   
 26  23  24  1   
 27  23  25  1   
 28  23  26  1   
 29  26  27  1   
 30  26  28  1   
 31  26  29  1   
 32  29  30  1   
 33  29  31  1   
 34  32  33  1   BACKBONE
 35  32  34  1   BACKBONE
 36  32  35  1   BACKBONE
 37  35  36  2   BACKBONE
 38  35  37  am  BACKBONE|INTERRES
 39  37  38  1   BACKBONE
 40  37  39  1   BACKBONE
 41  39  40  1   BACKBONE
 42  39  41  1   
 43  39  45  1   BACKBONE
 44  41  42  1   
 45  41  43  1   
 46  41  44  1   
 47  45  46  2   BACKBONE
 48  45  47  am  BACKBONE|INTERRES
 49  47  48  1   BACKBONE
 50  47  56  1   
 51  48  49  1   BACKBONE
 52  48  50  1   
 53  48  59  1   BACKBONE
 54  50  51  1   
 55  50  52  1   
 56  50  53  1   
 57  53  54  1   
 58  53  55  1   
 59  53  56  1   
 60  56  57  1   
 61  56  58  1   
 62  59  60  2   BACKBONE
 63  59  61  am  BACKBONE|INTERRES
 64  61  62  1   
 65  61  66  1   BACKBONE
 66  62  63  1   
 67  62  64  1   
 68  62  65  1   
 69  66  67  1   BACKBONE
 70  66  68  1   
 71  66  81  1   BACKBONE
 72  68  69  1   
 73  68  70  1   
 74  68  71  1   
 75  71  72  1   
 76  71  73  1   
 77  71  77  1   
 78  73  74  1   
 79  73  75  1   
 80  73  76  1   
 81  77  78  1   
 82  77  79  1   
 83  77  80  1   
 84  81  82  2   BACKBONE
 85  81  83  am  BACKBONE|INTERRES
 86  83  84  1   BACKBONE
 87  83  85  1   BACKBONE
 88  85  86  1   BACKBONE
 89  85  87  1   
 90  85  91  1   BACKBONE
 91  87  88  1   
 92  87  89  1   
 93  87  90  1   
 94  91  92  2   BACKBONE
 95  91  93  am  BACKBONE|INTERRES
 96  93  94  1   
 97  93 101  1   BACKBONE
 98  94  95  1   
 99  94  96  1   
100  94  97  1   
101  97  98  1   
102  97  99  1   
103  97 100  1   
104 101 102  1   BACKBONE
105 101 103  1   BACKBONE
106 101 104  1   BACKBONE
107 104 105  2   BACKBONE
108 104 106  am  BACKBONE|INTERRES
109 106 107  1   BACKBONE
110 106 108  1   BACKBONE
111 108 109  1   BACKBONE
112 108 110  1   
113 108 123  1   BACKBONE
114 110 111  1   
115 110 112  1   
116 110 113  1   
117 113 114  1   
118 113 115  1   
119 113 119  1   
120 115 116  1   
121 115 117  1   
122 115 118  1   
123 119 120  1   
124 119 121  1   
125 119 122  1   
126 123 124  2   BACKBONE
127 123 125  am  BACKBONE|INTERRES
128 125 126  1   BACKBONE
129 125 134  1   
130 126 127  1   BACKBONE
131 126 128  1   
132 126 137  1   BACKBONE
133 128 129  1   
134 128 130  1   
135 128 131  1   
136 131 132  1   
137 131 133  1   
138 131 134  1   
139 134 135  1   
140 134 136  1   
141 137 138  2   BACKBONE
142 137 139  am  BACKBONE|INTERRES
143 139 140  1   
144 139 144  1   BACKBONE
145 140 141  1   
146 140 142  1   
147 140 143  1   
148 144 145  1   BACKBONE
149 144 146  1   
150 144 159  1   BACKBONE
151 146 147  1   
152 146 148  1   
153 146 149  1   
154 149 150  1   
155 149 151  1   
156 149 155  1   
157 151 152  1   
158 151 153  1   
159 151 154  1   
160 155 156  1   
161 155 157  1   
162 155 158  1   
163 159 160  2   BACKBONE
@<TRIPOS>SUBSTRUCTURE
  1 ALA1    3 RESIDUE 4 **** ALA 2
  2 FN5_2  32 RESIDUE 4 **** FN5 2
  3 ALA3   39 RESIDUE 4 **** ALA 2
  4 PRO4   48 RESIDUE 4 **** PRO 2
  5 LEU5   66 RESIDUE 4 **** LEU 2
  6 ALA6   85 RESIDUE 4 **** ALA 2
  7 FN1_7 101 RESIDUE 4 **** FN1 2
  8 LEU8  108 RESIDUE 4 **** LEU 2
  9 PRO9  126 RESIDUE 4 **** PRO 2
 10 LEU10 144 RESIDUE 4 **** LEU 2

# MOE 2019.01 (io_trps.svl 2018.10)
